# Supplementary material for: 1-Ethyl-3-methyl-1H-imidazol-3-ium spiro­penta­borate
Source: Acta Crystallogr Sect E Struct Rep Online. 2014 Jan 18;70(Pt 2):o171–2. doi: 10.1107/S1600536813034363 (PMC3998326; doi:10.1107/S1600536813034363)
Supplement: Supplementary file 1 [file e-70-0o171-sup1.cif]

##############################################################################
#                                                                            #
# This CIF contains the data in a paper accepted for publication in          #
# Acta Crystallographica Section E. It conforms to the requirements of       #
# Notes for Authors for Acta Crystallographica Section E, and has been       #
# peer reviewed under the auspices of the IUCr Commission on Journals.       #
#                                                                            #
# Full details of the Crystallographic Information File format               #
# are given in the paper "The Crystallographic Information File (CIF):       #
# a New Standard Archive File for Crystallography" by S. R. Hall, F. H.      #
# Allen and I. D. Brown [Acta Cryst. (1991), A47, 655-685].                  #
#                                                                            #
# The current version of the core CIF dictionary is obtainable from          #
# ftp://ftp.iucr.org/pub/cif_core.dic.                                       #
#                                                                            #
# Software is freely available for graphical display of the structure(s)     #
# in this CIF. For information consult the CIF software page                 #
# http://www.iucr.org/resources/cif/software.                                #
#                                                                            #
# This file may be used for bona fide research purposes within the           #
# scientific community so long as proper attribution is given to the journal # 
# article from which it was obtained.                                        #
#                                                                            #
##############################################################################
data_I
_audit_creation_method     SHELXL-97
_journal_date_recd_electronic     2013-10-17
_journal_date_accepted     2013-12-20
_journal_name_full     'Acta Crystallographica, Section E'
_journal_year     2014
_journal_volume     70
_journal_issue      2
_journal_page_first     o171
_journal_page_last     o172
_journal_paper_category     QO
_journal_paper_doi     10.1107/S1600536813034363
_journal_coeditor_code     LD2114
_publ_contact_author_name     'Thomas E. Albrecht-Schmitt'
_publ_contact_author_address
;
Department of Chemistry and Biochemistry
Florida State University
95 Chieftain Way
Tallahassee
Florida 32306
USA
;
_publ_contact_author_email     albrecht-schmitt@chem.fsu.edu
_publ_contact_author_fax     ?
_publ_contact_author_phone     ?
_publ_section_title
;
1-Ethyl-3-methyl-1<i>H</i>-imidazol-3-ium spiropentaborate
;
loop_
    _publ_author_name
    _publ_author_footnote
    _publ_author_address
    'Parker, T. Gannon' .
;
Department of Chemistry and Biochemistry
Florida State University
95 Chieftain Way
Tallahassee
Florida 32306
USA
;
    'Pubbi, Divya' .
;
Department of Chemistry and Biochemistry
Florida State University
95 Chieftain Way
Tallahassee
Florida 32306
USA
;
    'Beehler, Austin' .
;
Department of Chemistry and Biochemistry
Florida State University
95 Chieftain Way
Tallahassee
Florida 32306
USA
;
    'Albrecht-Schmitt, Thomas E.' .
;
Department of Chemistry and Biochemistry
Florida State University
95 Chieftain Way
Tallahassee
Florida 32306
USA
;
_publ_section_synopsis     .
_database_code_depnum_ccdc_archive     'CCDC 978282'
_chemical_name_systematic
;
1-Ethyl-3-methyl-1<i>H</i>-imidazolium
4,8,10-tetrahydroxyspiro[5.5]pentaboroxan-6-uide
;
_chemical_name_common
;
1-Ethyl-3-methyl-1<i>H</i>-imidazol-3-ium spiropentaborate
;
_chemical_formula_moiety     'C6 H11 N2 +, B5 H4 O10 -'
_chemical_formula_sum     'C6 H15 B5 N2 O10'
_chemical_formula_iupac     'C6 H11 N2 +, B5 H4 O10 -'
_chemical_formula_weight     329.25
_chemical_melting_point     ?
_symmetry_cell_setting     monoclinic
_symmetry_space_group_name_H-M     'P 21/c'
_symmetry_space_group_name_Hall     '-P 2ybc'
loop_
    _symmetry_equiv_pos_as_xyz
    'x, y, z'
    '-x, y+1/2, -z+1/2'
    '-x, -y, -z'
    'x, -y-1/2, z-1/2'
_cell_length_a     9.3599(12)
_cell_length_b     15.1128(19)
_cell_length_c     10.4770(13)
_cell_angle_alpha     90.00
_cell_angle_beta     92.181(2)
_cell_angle_gamma     90.00
_cell_volume     1480.9(3)
_cell_formula_units_Z     4
_cell_measurement_reflns_used     3404
_cell_measurement_theta_min     2.18
_cell_measurement_theta_max     27.52
_cell_measurement_temperature     100(2)
_exptl_crystal_description     Block
_exptl_crystal_colour     Colorless
_exptl_crystal_size_max     0.3
_exptl_crystal_size_mid     0.2
_exptl_crystal_size_min     0.1
_exptl_crystal_density_diffrn     1.477
_exptl_crystal_density_meas     ?
_exptl_crystal_density_method     'not measured'
_exptl_crystal_F_000     680
_exptl_absorpt_coefficient_mu     0.128
_exptl_absorpt_correction_type     multi-scan
_exptl_absorpt_process_details     '(SADABS; Sheldrick, 1997)'
_exptl_absorpt_correction_T_min     0.970
_exptl_absorpt_correction_T_max     0.987
_exptl_special_details     ?
_diffrn_ambient_temperature     100(2)
_diffrn_radiation_type     MoK\a
_diffrn_radiation_wavelength     0.71073
_diffrn_radiation_source     'I\ms microfocused'
_diffrn_radiation_monochromator     graphite
_diffrn_measurement_device_type     'Bruker D8 Quest'
_diffrn_measurement_method     '0.5\% wide \w exposures'
_diffrn_detector_area_resol_mean     ?
_diffrn_reflns_number     22780
_diffrn_reflns_av_R_equivalents     0.0344
_diffrn_reflns_av_sigmaI/netI     0.0196
_diffrn_reflns_theta_min     2.18
_diffrn_reflns_theta_max     27.52
_diffrn_reflns_theta_full     27.52
_diffrn_measured_fraction_theta_max     0.998
_diffrn_measured_fraction_theta_full     0.998
_diffrn_reflns_limit_h_min     -12
_diffrn_reflns_limit_h_max     12
_diffrn_reflns_limit_k_min     -19
_diffrn_reflns_limit_k_max     19
_diffrn_reflns_limit_l_min     -13
_diffrn_reflns_limit_l_max     13
_diffrn_standards_number     0
_diffrn_standards_interval_count     0
_diffrn_standards_decay_%     0
_refine_special_details
;
Refinement of <i>F</i>^2^ against ALL reflections. The weighted <i>R</i>-factor
<i>wR</i> and goodness of fit <i>S</i> are based on <i>F</i>^2^, conventional
<i>R</i>-factors <i>R</i> are based on <i>F</i>, with <i>F</i> set to zero for
negative <i>F</i>^2^. The threshold expression of <i>F</i>^2^ >
\s(<i>F</i>^2^) is used only for calculating <i>R</i>-factors(gt) <i>etc</i>.
and is not relevant to the choice of reflections for refinement.
<i>R</i>-factors based on <i>F</i>^2^ are statistically about twice as large
as those based on <i>F</i>, and <i>R</i>- factors based on ALL data will be
even larger.
;
_reflns_number_total     3404
_reflns_number_gt     2902
_reflns_threshold_expression     I>2sigma(I)
_refine_ls_structure_factor_coef     Fsqd
_refine_ls_matrix_type     full
_refine_ls_R_factor_all     0.0411
_refine_ls_R_factor_gt     0.0329
_refine_ls_wR_factor_gt     0.0825
_refine_ls_wR_factor_ref     0.0877
_refine_ls_goodness_of_fit_ref     1.042
_refine_ls_restrained_S_all     1.042
_refine_ls_number_reflns     3404
_refine_ls_number_parameters     226
_refine_ls_number_restraints     0
_refine_ls_number_constraints     ?
_refine_ls_hydrogen_treatment     mixed
_refine_ls_weighting_scheme     calc
_refine_ls_weighting_details
         'calc w=1/[\s^2^(Fo^2^)+(0.0442P)^2^+0.5004P] where P=(Fo^2^+2Fc^2^)/3'
_atom_sites_solution_hydrogens     difmap
_atom_sites_solution_primary     direct
_atom_sites_solution_secondary     difmap
_refine_ls_shift/su_max     0.001
_refine_ls_shift/su_mean     0.000
_refine_diff_density_max     0.273
_refine_diff_density_min     -0.221
_refine_ls_extinction_method     none
_refine_ls_extinction_coef     ?
loop_
    _atom_type_symbol
    _atom_type_description
    _atom_type_scat_dispersion_real
    _atom_type_scat_dispersion_imag
    _atom_type_scat_source
    'C' 'C' 0.0033 0.0016
                         'International Tables Vol C Tables 4.2.6.8 and 6.1.1.4'
    'H' 'H' 0.0000 0.0000
                         'International Tables Vol C Tables 4.2.6.8 and 6.1.1.4'
    'B' 'B' 0.0013 0.0007
                         'International Tables Vol C Tables 4.2.6.8 and 6.1.1.4'
    'N' 'N' 0.0061 0.0033
                         'International Tables Vol C Tables 4.2.6.8 and 6.1.1.4'
    'O' 'O' 0.0106 0.0060
                         'International Tables Vol C Tables 4.2.6.8 and 6.1.1.4'
_computing_data_collection     'SMART (Bruker, 2000)'
_computing_cell_refinement     'SAINT (Bruker, 1999)'
_computing_data_reduction     'SAINT and XPREP (Bruker, 1999)'
_computing_structure_solution     'SHELXS97 (Sheldrick, 2008)'
_computing_structure_refinement     'SHELXL97 (Sheldrick, 2008)'
_computing_molecular_graphics
;<i>SHELXP97</i> (Sheldrick, 2008) and
<i>CrystalMaker</i> (Kohn, 1995)
;
_computing_publication_material     'publCIF (Westrip, 2010)'
loop_
    _atom_site_type_symbol
    _atom_site_label
    _atom_site_fract_x
    _atom_site_fract_y
    _atom_site_fract_z
    _atom_site_U_iso_or_equiv
    _atom_site_adp_type
    _atom_site_calc_flag
    _atom_site_refinement_flags
    _atom_site_occupancy
    _atom_site_symmetry_multiplicity
    _atom_site_disorder_assembly
    _atom_site_disorder_group
    O O1 0.92508(8) 0.16731(5) 0.69807(7) 0.01589(17) Uani d . 1 1 . .
    O O6 1.49330(8) 0.16170(5) 0.52890(7) 0.01567(17) Uani d . 1 1 . .
    O O3 1.08727(8) 0.08183(5) 0.57803(7) 0.01407(17) Uani d . 1 1 . .
    O O5 1.33102(8) 0.07833(5) 0.65159(7) 0.01398(17) Uani d . 1 1 . .
    O O2 1.17600(8) 0.18727(5) 0.73424(7) 0.01490(17) Uani d . 1 1 . .
    O O4 1.24439(8) 0.19660(5) 0.51455(7) 0.01469(17) Uani d . 1 1 . .
    O O9 0.83683(8) 0.05749(6) 0.56047(8) 0.01843(18) Uani d . 1 1 . .
    O O7 1.57125(9) 0.03768(5) 0.65252(8) 0.01789(18) Uani d . 1 1 . .
    O O8 1.40915(9) 0.26406(6) 0.37734(8) 0.02090(19) Uani d . 1 1 . .
    O O10 1.00812(9) 0.25571(6) 0.86757(8) 0.01941(19) Uani d . 1 1 . .
    B B1 0.95195(13) 0.10211(8) 0.60986(11) 0.0140(2) Uani d . 1 1 . .
    B B3 1.21157(12) 0.13593(8) 0.61957(11) 0.0128(2) Uani d . 1 1 . .
    B B2 1.03975(13) 0.20424(8) 0.76705(12) 0.0146(2) Uani d . 1 1 . .
    B B4 1.46484(13) 0.09275(8) 0.61107(11) 0.0136(2) Uani d . 1 1 . .
    B B5 1.37948(13) 0.20780(8) 0.47349(12) 0.0146(2) Uani d . 1 1 . .
    N N2 0.69980(10) 0.11782(7) 0.14371(9) 0.0194(2) Uani d . 1 1 . .
    N N1 0.70973(12) 0.02735(7) -0.01465(9) 0.0227(2) Uani d . 1 1 . .
    C C2 0.73105(14) 0.11083(8) -0.06212(11) 0.0217(3) Uani d . 1 1 . .
    H H2A 0.7474 0.1259 -0.1484 0.026 Uiso calc R 1 1 . .
    C C3 0.72443(13) 0.16723(8) 0.03697(11) 0.0222(3) Uani d . 1 1 . .
    H H3A 0.7349 0.2297 0.0336 0.027 Uiso calc R 1 1 . .
    C C5 0.7149(2) -0.05582(9) -0.08757(13) 0.0378(4) Uani d . 1 1 . .
    H H5A 0.6548 -0.0500 -0.1669 0.045 Uiso calc R 1 1 . .
    H H5B 0.6752 -0.1044 -0.0363 0.045 Uiso calc R 1 1 . .
    C C4 0.68454(14) 0.15161(9) 0.27388(12) 0.0270(3) Uani d . 1 1 . .
    H H4A 0.6555 0.1033 0.3296 0.041 Uiso calc R 1 1 . .
    H H4B 0.6117 0.1982 0.2730 0.041 Uiso calc R 1 1 . .
    H H4C 0.7762 0.1759 0.3059 0.041 Uiso calc R 1 1 . .
    C C1 0.69163(14) 0.03353(9) 0.11043(11) 0.0240(3) Uani d . 1 1 . .
    H H1A 0.6755 -0.0146 0.1664 0.029 Uiso calc R 1 1 . .
    C C6 0.8655(3) -0.07868(12) -0.12121(18) 0.0576(5) Uani d . 1 1 . .
    H H6A 0.9059 -0.0300 -0.1701 0.086 Uiso calc R 1 1 . .
    H H6B 0.8647 -0.1328 -0.1727 0.086 Uiso calc R 1 1 . .
    H H6C 0.9238 -0.0881 -0.0427 0.086 Uiso calc R 1 1 . .
    H H1 1.656(2) 0.0489(12) 0.6215(16) 0.042(5) Uiso d . 1 1 . .
    H H2 1.3336(19) 0.2818(11) 0.3353(16) 0.034(4) Uiso d . 1 1 . .
    H H3 0.864(2) 0.0145(13) 0.5119(18) 0.047(5) Uiso d . 1 1 . .
    H H4 1.081(2) 0.2741(13) 0.9101(19) 0.049(5) Uiso d . 1 1 . .
loop_
    _atom_site_aniso_label
    _atom_site_aniso_U_11
    _atom_site_aniso_U_22
    _atom_site_aniso_U_33
    _atom_site_aniso_U_12
    _atom_site_aniso_U_13
    _atom_site_aniso_U_23
    O1 0.0107(4) 0.0196(4) 0.0174(4) 0.0003(3) 0.0014(3) -0.0044(3)
    O6 0.0100(4) 0.0192(4) 0.0179(4) -0.0003(3) 0.0018(3) 0.0048(3)
    O3 0.0102(4) 0.0169(4) 0.0152(4) -0.0010(3) 0.0019(3) -0.0035(3)
    O5 0.0107(4) 0.0162(4) 0.0152(4) 0.0002(3) 0.0019(3) 0.0025(3)
    O2 0.0114(4) 0.0191(4) 0.0142(4) -0.0019(3) 0.0014(3) -0.0035(3)
    O4 0.0113(4) 0.0176(4) 0.0153(4) 0.0011(3) 0.0016(3) 0.0032(3)
    O9 0.0108(4) 0.0223(4) 0.0223(4) -0.0012(3) 0.0028(3) -0.0094(3)
    O7 0.0114(4) 0.0211(4) 0.0213(4) 0.0019(3) 0.0028(3) 0.0056(3)
    O8 0.0121(4) 0.0272(5) 0.0234(4) 0.0007(3) 0.0016(3) 0.0115(3)
    O10 0.0124(4) 0.0260(4) 0.0199(4) -0.0009(3) 0.0017(3) -0.0088(3)
    B1 0.0125(5) 0.0162(6) 0.0135(5) 0.0004(4) 0.0015(4) 0.0005(4)
    B3 0.0106(5) 0.0158(6) 0.0121(5) -0.0008(4) 0.0016(4) -0.0008(4)
    B2 0.0132(6) 0.0156(6) 0.0152(6) -0.0008(4) 0.0011(4) 0.0012(4)
    B4 0.0131(5) 0.0154(6) 0.0124(5) -0.0006(4) 0.0011(4) -0.0008(4)
    B5 0.0132(6) 0.0158(6) 0.0148(5) -0.0007(4) 0.0010(4) -0.0003(4)
    N2 0.0180(5) 0.0238(5) 0.0164(5) 0.0005(4) 0.0032(4) 0.0010(4)
    N1 0.0336(6) 0.0176(5) 0.0170(5) -0.0006(4) 0.0005(4) 0.0030(4)
    C2 0.0284(6) 0.0190(6) 0.0181(5) 0.0014(5) 0.0042(5) 0.0055(4)
    C3 0.0260(6) 0.0193(6) 0.0214(6) 0.0011(5) 0.0042(5) 0.0037(5)
    C5 0.0731(11) 0.0168(6) 0.0230(6) -0.0010(7) -0.0052(7) 0.0001(5)
    C4 0.0280(7) 0.0351(7) 0.0183(6) -0.0005(5) 0.0064(5) -0.0040(5)
    C1 0.0309(7) 0.0228(6) 0.0184(6) -0.0039(5) 0.0009(5) 0.0048(5)
    C6 0.0941(15) 0.0324(9) 0.0470(10) 0.0266(9) 0.0111(10) -0.0080(7)
_geom_special_details
;
All e.s.d.'s (except the e.s.d. in the dihedral angle between two l.s. planes)
are estimated using the full covariance matrix. The cell e.s.d.'s are taken
into account individually in the estimation of e.s.d.'s in distances, angles
and torsion angles; correlations between e.s.d.'s in cell parameters are only
used when they are defined by crystal symmetry. An approximate (isotropic)
treatment of cell e.s.d.'s is used for estimating e.s.d.'s involving l.s.
planes.
;
loop_
    _geom_bond_atom_site_label_1
    _geom_bond_atom_site_label_2
    _geom_bond_site_symmetry_2
    _geom_bond_distance
    _geom_bond_publ_flag
    O1 B1 . 1.3805(14) ?
    O1 B2 . 1.3881(14) ?
    O6 B5 . 1.3822(14) ?
    O6 B4 . 1.3839(14) ?
    O3 B1 . 1.3571(14) ?
    O3 B3 . 1.4740(14) ?
    O5 B4 . 1.3553(14) ?
    O5 B3 . 1.4463(14) ?
    O2 B2 . 1.3578(14) ?
    O2 B3 . 1.4788(13) ?
    O4 B5 . 1.3615(14) ?
    O4 B3 . 1.4736(14) ?
    O9 B1 . 1.3569(14) ?
    O9 H3 . 0.87(2) ?
    O7 B4 . 1.3566(15) ?
    O7 H1 . 0.88(2) ?
    O8 B5 . 1.3550(15) ?
    O8 H2 . 0.861(18) ?
    O10 B2 . 1.3512(15) ?
    O10 H4 . 0.85(2) ?
    N2 C1 . 1.3221(17) ?
    N2 C3 . 1.3715(15) ?
    N2 C4 . 1.4683(15) ?
    N1 C1 . 1.3311(15) ?
    N1 C2 . 1.3735(15) ?
    N1 C5 . 1.4726(16) ?
    C2 C3 . 1.3464(17) ?
    C2 H2A . 0.9500 ?
    C3 H3A . 0.9500 ?
    C5 C6 . 1.506(3) ?
    C5 H5A . 0.9900 ?
    C5 H5B . 0.9900 ?
    C4 H4A . 0.9800 ?
    C4 H4B . 0.9800 ?
    C4 H4C . 0.9800 ?
    C1 H1A . 0.9500 ?
    C6 H6A . 0.9800 ?
    C6 H6B . 0.9800 ?
    C6 H6C . 0.9800 ?
loop_
    _geom_angle_atom_site_label_1
    _geom_angle_atom_site_label_2
    _geom_angle_atom_site_label_3
    _geom_angle_site_symmetry_1
    _geom_angle_site_symmetry_3
    _geom_angle
    _geom_angle_publ_flag
    B1 O1 B2 . . 118.59(9) ?
    B5 O6 B4 . . 118.51(9) ?
    B1 O3 B3 . . 122.39(9) ?
    B4 O5 B3 . . 123.09(9) ?
    B2 O2 B3 . . 123.19(9) ?
    B5 O4 B3 . . 122.40(9) ?
    B1 O9 H3 . . 110.2(12) ?
    B4 O7 H1 . . 114.9(12) ?
    B5 O8 H2 . . 112.8(11) ?
    B2 O10 H4 . . 113.9(13) ?
    O9 B1 O3 . . 121.94(10) ?
    O9 B1 O1 . . 116.60(10) ?
    O3 B1 O1 . . 121.41(10) ?
    O5 B3 O4 . . 111.49(9) ?
    O5 B3 O3 . . 109.22(9) ?
    O4 B3 O3 . . 108.02(8) ?
    O5 B3 O2 . . 108.86(9) ?
    O4 B3 O2 . . 109.87(9) ?
    O3 B3 O2 . . 109.35(8) ?
    O10 B2 O2 . . 122.81(10) ?
    O10 B2 O1 . . 116.70(10) ?
    O2 B2 O1 . . 120.49(10) ?
    O5 B4 O7 . . 118.49(10) ?
    O5 B4 O6 . . 121.20(10) ?
    O7 B4 O6 . . 120.31(10) ?
    O8 B5 O4 . . 122.14(10) ?
    O8 B5 O6 . . 116.87(10) ?
    O4 B5 O6 . . 120.99(10) ?
    C1 N2 C3 . . 108.62(10) ?
    C1 N2 C4 . . 124.99(11) ?
    C3 N2 C4 . . 126.39(11) ?
    C1 N1 C2 . . 108.53(10) ?
    C1 N1 C5 . . 125.35(11) ?
    C2 N1 C5 . . 126.02(11) ?
    C3 C2 N1 . . 106.90(10) ?
    C3 C2 H2A . . 126.6 ?
    N1 C2 H2A . . 126.6 ?
    C2 C3 N2 . . 107.35(11) ?
    C2 C3 H3A . . 126.3 ?
    N2 C3 H3A . . 126.3 ?
    N1 C5 C6 . . 111.52(14) ?
    N1 C5 H5A . . 109.3 ?
    C6 C5 H5A . . 109.3 ?
    N1 C5 H5B . . 109.3 ?
    C6 C5 H5B . . 109.3 ?
    H5A C5 H5B . . 108.0 ?
    N2 C4 H4A . . 109.5 ?
    N2 C4 H4B . . 109.5 ?
    H4A C4 H4B . . 109.5 ?
    N2 C4 H4C . . 109.5 ?
    H4A C4 H4C . . 109.5 ?
    H4B C4 H4C . . 109.5 ?
    N2 C1 N1 . . 108.60(10) ?
    N2 C1 H1A . . 125.7 ?
    N1 C1 H1A . . 125.7 ?
    C5 C6 H6A . . 109.5 ?
    C5 C6 H6B . . 109.5 ?
    H6A C6 H6B . . 109.5 ?
    C5 C6 H6C . . 109.5 ?
    H6A C6 H6C . . 109.5 ?
    H6B C6 H6C . . 109.5 ?
loop_
    _geom_hbond_atom_site_label_D
    _geom_hbond_atom_site_label_H
    _geom_hbond_atom_site_label_A
    _geom_hbond_site_symmetry_A
    _geom_hbond_distance_DH
    _geom_hbond_distance_HA
    _geom_hbond_distance_DA
    _geom_hbond_angle_DHA
    O7 H1 O9 1_655 0.88(2) 1.84(2) 2.7169(12) 172.8(17)
    O8 H2 O2 4_565 0.861(18) 1.843(18) 2.7022(12) 174.9(17)
    O9 H3 O3 3_756 0.87(2) 1.80(2) 2.6687(11) 174.3(18)
    O10 H4 O4 4_566 0.85(2) 1.90(2) 2.7426(12) 173.9(19)
    C1 H1A O5 3_756 0.95 2.14 3.0265(14) 154.9
    C4 H4C O10 4_565 0.98 2.47 3.4456(16) 174.7
_iucr_refine_instructions_details
;
TITL g1 in P2(1)/c
CELL 0.71073   9.3599  15.1128  10.4770  90.000  92.181  90.000
ZERR   4.00   0.0012   0.0019   0.0013   0.000   0.002   0.000
LATT  1
SYMM -X, 0.5+Y, 0.5-Z
SFAC C H B N O
UNIT 24 60 20 8 40
TEMP -173.150
L.S. 10
BOND $H
FMAP 2
Bond C1 o5
SIZE 0.3 0.2 0.1
ACTA
EQIV $1 x+1, y, z
EQIV $2 x, -y+1/2, z-1/2
EQIV $3 -x+2, -y, -z+1
EQIV $4 x, -y+1/2, z+1/2
Eqiv $5 -X, 0.5+Y, 0.5-Z
HTAB O7 O9_$1
HTAB O8 O2_$2
HTAB O9 O3_$3
HTAB O10 O4_$4
HTAB C1 O5_$3
HTAB C4 O10_$2
PLAN 20
WGHT    0.044200    0.500400
FVAR       0.13303
O1    5   0.92508   0.16731   0.69807  11.00000   0.01074   0.01960 =
       0.01741  -0.00436   0.00139   0.00026
O6    5   1.49330   0.16170   0.52890  11.00000   0.00999   0.01919 =
       0.01792   0.00475   0.00185  -0.00028
O3    5   1.08727   0.08183   0.57803  11.00000   0.01021   0.01688 =
       0.01521  -0.00346   0.00193  -0.00099
O5    5   1.33102   0.07833   0.65159  11.00000   0.01068   0.01617 =
       0.01520   0.00250   0.00187   0.00016
O2    5   1.17600   0.18727   0.73424  11.00000   0.01143   0.01910 =
       0.01425  -0.00347   0.00143  -0.00188
O4    5   1.24439   0.19660   0.51455  11.00000   0.01125   0.01760 =
       0.01530   0.00324   0.00158   0.00112
O9    5   0.83683   0.05749   0.56047  11.00000   0.01084   0.02230 =
       0.02231  -0.00938   0.00278  -0.00119
O7    5   1.57125   0.03768   0.65252  11.00000   0.01140   0.02112 =
       0.02132   0.00557   0.00275   0.00192
O8    5   1.40915   0.26406   0.37734  11.00000   0.01213   0.02721 =
       0.02342   0.01147   0.00162   0.00074
O10   5   1.00812   0.25571   0.86757  11.00000   0.01243   0.02598 =
       0.01989  -0.00877   0.00167  -0.00094
B1    3   0.95195   0.10211   0.60986  11.00000   0.01247   0.01624 =
       0.01345   0.00049   0.00146   0.00038
B3    3   1.21157   0.13592   0.61957  11.00000   0.01057   0.01581 =
       0.01213  -0.00076   0.00162  -0.00080
B2    3   1.03975   0.20424   0.76705  11.00000   0.01316   0.01561 =
       0.01516   0.00115   0.00113  -0.00078
B4    3   1.46484   0.09275   0.61107  11.00000   0.01305   0.01544 =
       0.01239  -0.00081   0.00109  -0.00064
B5    3   1.37948   0.20780   0.47349  11.00000   0.01319   0.01584 =
       0.01475  -0.00031   0.00096  -0.00067
N2    4   0.69980   0.11782   0.14371  11.00000   0.01805   0.02377 =
       0.01644   0.00096   0.00316   0.00052
N1    4   0.70973   0.02735  -0.01465  11.00000   0.03363   0.01756 =
       0.01700   0.00301   0.00050  -0.00056
C2    1   0.73105   0.11083  -0.06212  11.00000   0.02838   0.01895 =
       0.01815   0.00552   0.00416   0.00144
AFIX  43
H2A   2   0.74736   0.12590  -0.14838  11.00000  -1.20000
AFIX   0
C3    1   0.72443   0.16723   0.03697  11.00000   0.02604   0.01926 =
       0.02142   0.00374   0.00415   0.00114
AFIX  43
H3A   2   0.73489   0.22970   0.03358  11.00000  -1.20000
AFIX   0
C5    1   0.71490  -0.05582  -0.08757  11.00000   0.07312   0.01677 =
       0.02301   0.00015  -0.00523  -0.00103
AFIX  23
H5A   2   0.65480  -0.04998  -0.16694  11.00000  -1.20000
H5B   2   0.67519  -0.10437  -0.03632  11.00000  -1.20000
AFIX   0
C4    1   0.68454   0.15161   0.27388  11.00000   0.02795   0.03515 =
       0.01835  -0.00400   0.00641  -0.00045
AFIX 137
H4A   2   0.65553   0.10328   0.32963  11.00000  -1.50000
H4B   2   0.61175   0.19824   0.27298  11.00000  -1.50000
H4C   2   0.77616   0.17586   0.30590  11.00000  -1.50000
AFIX   0
C1    1   0.69163   0.03353   0.11043  11.00000   0.03087   0.02277 =
       0.01843   0.00478   0.00086  -0.00390
AFIX  43
H1A   2   0.67554  -0.01459   0.16644  11.00000  -1.20000
AFIX   0
C6    1   0.86547  -0.07868  -0.12121  11.00000   0.09412   0.03239 =
       0.04702  -0.00804   0.01106   0.02658
AFIX 137
H6A   2   0.90586  -0.03005  -0.17011  11.00000  -1.50000
H6B   2   0.86472  -0.13283  -0.17270  11.00000  -1.50000
H6C   2   0.92381  -0.08805  -0.04272  11.00000  -1.50000
AFIX   0
H1    2   1.65556   0.04887   0.62153  11.00000   0.04222
H2    2   1.33364   0.28179   0.33531  11.00000   0.03431
H3    2   0.86440   0.01452   0.51186  11.00000   0.04749
H4    2   1.08072   0.27409   0.91012  11.00000   0.04922
HKLF 4
END
;
