# Supplementary material for: 1-Ethyl-3-methyl-1H-imidazol-3-ium spiro­penta­borate
Source: Acta Crystallogr Sect E Struct Rep Online. 2014 Jan 18;70(Pt 2):o171–2. doi: 10.1107/S1600536813034363 (PMC3998326; doi:10.1107/S1600536813034363)
Supplement: Supplementary file 2 [file e-70-0o171-Isup2.hkl]

# 
# h,k,l, Fc-squared, Fo-squared, sigma(Fo-squared) and status flag 
# 
data_I
_shelx_title ' g1 in P2(1)/c' 
_shelx_refln_list_code          4 
_shelx_F_calc_maximum      213.70 
_exptl_crystal_F_000       680.00 
_reflns_d_resolution_high  0.7692 
 
loop_ 
 _symmetry_equiv_pos_as_xyz 
 'x, y, z' 
 '-x, y+1/2, -z+1/2' 
 '-x, -y, -z' 
 'x, -y-1/2, z-1/2' 
 
_cell_length_a     9.3599 
_cell_length_b    15.1128 
_cell_length_c    10.4770 
_cell_angle_alpha  90.000 
_cell_angle_beta   92.181 
_cell_angle_gamma  90.000 
 
_shelx_F_squared_multiplier     1.000 
 
loop_ 
 _refln_index_h 
 _refln_index_k 
 _refln_index_l 
 _refln_F_squared_calc 
 _refln_F_squared_meas 
 _refln_F_squared_sigma 
 _refln_observed_status 
   1   0   0       13.86        5.16      1.70 o 
   2   0   0     4686.24     4440.32     56.04 o 
   3   0   0     3621.09     3318.35     44.57 o 
   4   0   0     1001.52     1008.73     14.95 o 
   5   0   0     1967.74     1954.25     31.62 o 
   6   0   0       13.62       18.20      1.75 o 
   7   0   0      323.90      332.02      8.14 o 
   8   0   0      710.84      711.90     13.38 o 
   9   0   0      441.45      447.26      9.80 o 
  10   0   0      167.96      173.06      7.58 o 
  11   0   0        5.83       14.15      4.98 o 
  12   0   0      442.33      493.70     18.18 o 
   1   1   0     1185.10      953.32     31.46 o 
   2   1   0      108.37       99.61      1.17 o 
   3   1   0     1707.12     1524.44     14.88 o 
   4   1   0     3803.92     4057.84     42.73 o 
   5   1   0        4.88        3.07      0.91 o 
   6   1   0     1300.01     1272.85     15.14 o 
   7   1   0       10.92       11.93      1.26 o 
   8   1   0       54.24       51.09      2.12 o 
   9   1   0      252.65      246.12      4.85 o 
  10   1   0       72.99       64.21      3.35 o 
  11   1   0       77.83      104.65      8.56 o 
  12   1   0        0.20        4.52      4.02 o 
   0   2   0       47.80       27.95      2.33 o 
   1   2   0     1041.90     1032.80      8.52 o 
   2   2   0     3196.90     3169.64     32.92 o 
   3   2   0        8.63        3.29      0.48 o 
   4   2   0     1606.81     1633.51     17.67 o 
   5   2   0     3755.02     3948.62     44.32 o 
   6   2   0       71.41       65.63      2.25 o 
   7   2   0      304.49      309.96      4.80 o 
   8   2   0     1057.40     1002.02     12.67 o 
   9   2   0      123.70      110.91      3.53 o 
  10   2   0       77.54       85.11      5.33 o 
  11   2   0        2.31        9.17      4.48 o 
  12   2   0       32.61       32.68      4.57 o 
   1   3   0     3654.68     3673.11     28.79 o 
   2   3   0     1676.47     1664.55     18.66 o 
   3   3   0       64.43      101.30      2.13 o 
   4   3   0      731.24      833.99      9.99 o 
   5   3   0      461.57      484.42      6.78 o 
   6   3   0      208.83      202.87      3.70 o 
   7   3   0       21.66       19.63      1.46 o 
   8   3   0     3578.65     3565.95     40.76 o 
   9   3   0        0.67        1.53      1.68 o 
  10   3   0       12.62       16.98      2.71 o 
  11   3   0        1.77        6.13      3.08 o 
  12   3   0        0.00       16.82      4.87 o 
   0   4   0      943.20      974.71     14.14 o 
   1   4   0       82.29       89.26      1.29 o 
   2   4   0     1311.19     1301.48     14.48 o 
   3   4   0      726.87      722.00      8.71 o 
   4   4   0      221.78      207.74      3.48 o 
   5   4   0     4325.95     4597.96     51.59 o 
   6   4   0       40.41       34.55      1.75 o 
   7   4   0     1464.71     1431.24     17.17 o 
   8   4   0      170.76      163.50      3.68 o 
   9   4   0       41.28       37.29      2.24 o 
  10   4   0       10.07       13.38      2.58 o 
  11   4   0        0.78       -0.19      3.08 o 
   1   5   0     1050.86     1081.16     11.16 o 
   2   5   0      407.22      403.63      5.21 o 
   3   5   0      755.69      785.04      9.51 o 
   4   5   0     6331.21     6923.46     76.95 o 
   5   5   0      269.22      275.64      4.35 o 
   6   5   0        0.66        4.21      1.26 o 
   7   5   0      282.03      270.02      4.59 o 
   8   5   0       15.89       11.31      1.65 o 
   9   5   0       34.13       40.13      2.37 o 
  10   5   0        0.24        1.32      2.33 o 
  11   5   0        6.41       12.39      3.38 o 
   0   6   0      911.83      929.31     18.05 o 
   1   6   0      655.65      674.90      8.74 o 
   2   6   0      966.77      947.27     10.58 o 
   3   6   0     1350.83     1389.43     16.25 o 
   4   6   0     1088.73     1183.66     14.17 o 
   5   6   0      389.50      364.72      5.40 o 
   6   6   0       21.23       24.51      1.65 o 
   7   6   0      400.61      372.30      6.23 o 
   8   6   0        1.81        3.05      1.58 o 
   9   6   0      346.27      339.52      6.94 o 
  10   6   0       14.78       15.14      2.65 o 
  11   6   0       14.93       16.75      3.50 o 
   1   7   0      500.32      458.76      5.63 o 
   2   7   0      427.33      437.05      5.43 o 
   3   7   0     3137.64     3387.53     38.27 o 
   4   7   0        0.18        1.20      1.17 o 
   5   7   0       21.23       17.18      1.56 o 
   6   7   0      294.73      293.21      4.88 o 
   7   7   0        0.25        3.04      1.50 o 
   8   7   0        7.60        6.61      1.69 o 
   9   7   0      482.47      434.03      8.26 o 
  10   7   0       57.40       54.21      5.69 o 
  11   7   0       20.27       21.37      3.93 o 
   0   8   0     3065.66     3193.37     59.02 o 
   1   8   0      191.26      195.72      3.27 o 
   2   8   0      507.23      474.37      5.91 o 
   3   8   0     1425.09     1462.39     17.29 o 
   4   8   0      554.15      552.94      7.52 o 
   5   8   0      202.56      189.80      3.82 o 
   6   8   0       12.21       11.09      1.46 o 
   7   8   0      270.08      261.85      4.85 o 
   8   8   0       45.05       40.93      2.27 o 
   9   8   0      172.67      158.11      5.06 o 
  10   8   0      353.20      359.49      8.05 o 
  11   8   0       39.31       49.23      4.21 o 
   1   9   0     5487.71     5997.66     66.98 o 
   2   9   0       92.30      110.66      3.02 o 
   3   9   0        2.89       10.86      1.18 o 
   4   9   0      575.64      599.11      8.15 o 
   5   9   0        0.00        2.20      1.42 o 
   6   9   0      640.40      634.66      8.78 o 
   7   9   0      146.75      155.95      3.89 o 
   8   9   0       28.17       30.39      2.23 o 
   9   9   0       24.91       31.86      4.67 o 
  10   9   0       24.37       24.15      3.03 o 
   0  10   0      186.13      179.52      6.41 o 
   1  10   0      228.88      227.32      3.92 o 
   2  10   0      209.90      183.61      3.97 o 
   3  10   0        0.11        0.30      1.13 o 
   4  10   0        0.11        1.04      1.25 o 
   5  10   0        0.04        1.77      1.48 o 
   6  10   0      187.53      187.85      4.17 o 
   7  10   0      293.93      261.30      5.16 o 
   8  10   0       13.04       17.15      2.48 o 
   9  10   0       50.39       47.60      3.36 o 
  10  10   0      465.53      500.05      9.98 o 
   1  11   0      153.52      150.42      4.07 o 
   2  11   0      731.91      696.95      9.96 o 
   3  11   0        4.24        2.38      1.41 o 
   4  11   0      322.90      290.85      4.99 o 
   5  11   0       19.95       17.93      1.77 o 
   6  11   0      599.25      580.43      8.46 o 
   7  11   0       27.57       27.42      2.27 o 
   8  11   0        3.04        0.10      2.70 o 
   9  11   0      147.38      160.06      5.74 o 
  10  11   0      124.61      141.51      6.78 o 
   0  12   0      168.21      152.26      5.74 o 
   1  12   0      257.18      238.08      5.15 o 
   2  12   0     1321.10     1316.83     17.35 o 
   3  12   0       41.16       50.90      2.43 o 
   4  12   0       11.32       13.45      1.61 o 
   5  12   0      467.44      443.16      6.94 o 
   6  12   0       85.67       79.16      3.22 o 
   7  12   0      263.74      252.83      8.04 o 
   8  12   0       17.32       16.91      2.83 o 
   9  12   0       18.45       21.46      5.88 o 
   1  13   0      337.11      300.59      6.17 o 
   2  13   0       35.37       33.70      2.04 o 
   3  13   0      141.34      132.88      3.77 o 
   4  13   0      868.28      848.36     12.16 o 
   5  13   0      441.66      434.87      7.55 o 
   6  13   0       91.78       93.72      3.89 o 
   7  13   0      137.54      151.31      5.23 o 
   8  13   0       15.85       20.94      3.16 o 
   9  13   0        5.91       12.08      3.99 o 
   0  14   0      376.10      366.13      9.99 o 
   1  14   0       11.85        9.28      1.83 o 
   2  14   0       14.18       22.00      2.13 o 
   3  14   0       38.57       38.05      2.60 o 
   4  14   0      390.63      369.10      7.64 o 
   5  14   0        0.24        0.40      2.18 o 
   6  14   0       37.24       38.88      2.71 o 
   7  14   0      432.59      478.71      9.94 o 
   8  14   0       60.93       57.68      7.68 o 
   1  15   0      146.83      145.07      5.18 o 
   2  15   0        0.32       -0.76      2.08 o 
   3  15   0      252.67      252.86      6.07 o 
   4  15   0       39.12       34.30      2.78 o 
   5  15   0        0.00       -2.55      2.55 o 
   6  15   0       18.14       12.26      2.95 o 
   7  15   0        0.53        6.10      3.57 o 
   0  16   0       73.35       80.87      5.63 o 
   1  16   0      341.81      325.72      7.14 o 
   2  16   0      330.42      323.71      6.70 o 
   3  16   0       43.29       37.10      4.50 o 
   4  16   0        0.22        0.75      3.37 o 
   5  16   0      417.03      405.71      8.89 o 
   6  16   0       43.61       42.20      3.60 o 
   7  16   0       40.66       41.79      4.21 o 
   1  17   0      920.62      900.87     14.75 o 
   2  17   0       98.04       99.95      4.72 o 
   3  17   0        4.89        1.45      2.73 o 
   4  17   0       85.46       76.52      5.57 o 
   5  17   0       60.51       55.79      3.93 o 
   6  17   0       32.88       40.09      4.30 o 
   0  18   0       93.48      101.47      9.93 o 
   1  18   0       11.74       11.04      3.37 o 
   2  18   0        5.23        4.91      2.93 o 
   3  18   0        5.13       -0.93      3.15 o 
   4  18   0        9.18       11.07      3.36 o 
   1  19   0      196.39      213.54      6.86 o 
   2  19   0      105.15      116.11      5.81 o 
   3  19   0       26.14       23.95      3.55 o 
 -12   1   1      101.07      111.77     11.50 o 
 -11   1   1       78.74       83.46      5.18 o 
 -10   1   1       46.69       45.00      2.75 o 
  -9   1   1        1.80        1.90      1.73 o 
  -8   1   1      437.77      405.45      6.18 o 
  -7   1   1      170.03      171.09      3.39 o 
  -6   1   1        5.21        4.06      1.16 o 
  -5   1   1       22.63       14.17      1.07 o 
  -4   1   1       16.65       21.79      0.98 o 
  -3   1   1    11293.71    12057.45    124.53 o 
  -2   1   1     2841.49     2724.07     32.64 o 
  -1   1   1     1674.21     1674.26     24.72 o 
   0   1   1     1017.31      851.74     57.60 o 
   1   1   1      247.62      215.41      5.07 o 
   2   1   1    16316.66    16157.83    145.79 o 
   3   1   1     1019.70     1017.72     10.48 o 
   4   1   1     3227.69     3407.06     34.17 o 
   5   1   1     2359.02     2369.99     24.11 o 
   6   1   1       88.47       84.07      2.17 o 
   7   1   1     2738.23     2656.81     30.50 o 
   8   1   1      161.77      163.32      3.58 o 
   9   1   1      142.64      130.42      3.91 o 
  10   1   1      184.95      178.36      5.13 o 
  11   1   1      188.99      198.66      6.66 o 
  12   1   1      406.02      421.18     11.87 o 
 -12   2   1      102.35      112.91      6.60 o 
 -11   2   1       56.26       60.06      4.57 o 
 -10   2   1        4.69        8.27      2.38 o 
  -9   2   1       42.49       43.74      2.38 o 
  -8   2   1       14.69       17.79      1.66 o 
  -7   2   1      206.12      221.55      3.96 o 
  -6   2   1       45.62       57.40      2.06 o 
  -5   2   1      173.74      165.73      2.74 o 
  -4   2   1     1046.95     1184.59     13.76 o 
  -3   2   1      292.93      285.79      3.70 o 
  -2   2   1     7933.91     8071.25     73.66 o 
  -1   2   1     1158.66     1170.20     12.09 o 
   0   2   1     5468.84     5868.52     53.16 o 
   1   2   1    10745.20    10995.42     85.98 o 
   2   2   1       15.78        7.27      0.50 o 
   3   2   1     7697.06     7947.83     78.80 o 
   4   2   1      565.29      569.01      6.26 o 
   5   2   1     1992.92     1971.96     21.35 o 
   6   2   1      823.68      790.56      9.31 o 
   7   2   1     1314.34     1254.93     15.17 o 
   8   2   1     1179.94     1153.66     14.31 o 
   9   2   1        8.49        6.91      1.87 o 
  10   2   1      362.39      348.11      7.26 o 
  11   2   1      257.29      265.30      9.30 o 
  12   2   1       87.61       80.85      5.72 o 
 -12   3   1       20.18       23.36      5.22 o 
 -11   3   1       23.58       29.70      3.88 o 
 -10   3   1      270.83      283.68      6.40 o 
  -9   3   1       42.57       41.90      2.41 o 
  -8   3   1      832.02      766.13     10.12 o 
  -7   3   1      134.70      128.50      3.00 o 
  -6   3   1        5.42        1.70      1.15 o 
  -5   3   1      811.64      787.72     10.21 o 
  -4   3   1       15.04       10.20      0.85 o 
  -3   3   1      368.63      357.91      4.18 o 
  -2   3   1      350.92      345.69      5.28 o 
  -1   3   1     2301.69     2336.28     23.92 o 
   0   3   1     3852.88     3979.62     32.14 o 
   1   3   1     6178.71     6398.44     59.04 o 
   2   3   1      615.86      601.00      6.18 o 
   3   3   1      208.49      208.37      2.86 o 
   4   3   1     5382.65     5917.78     62.19 o 
   5   3   1      137.30      128.97      2.42 o 
   6   3   1      113.93      107.74      2.55 o 
   7   3   1     2575.58     2527.10     29.12 o 
   8   3   1        2.64        5.33      1.42 o 
   9   3   1        1.56       -0.68      1.80 o 
  10   3   1        0.18        4.44      2.21 o 
  11   3   1      162.40      166.81      6.59 o 
 -11   4   1       40.56       48.82      4.88 o 
 -10   4   1       70.74       77.24      4.42 o 
  -9   4   1     1674.24     1613.13     21.28 o 
  -8   4   1      494.86      485.94      7.13 o 
  -7   4   1        1.79        1.91      1.29 o 
  -6   4   1       83.14       63.24      2.31 o 
  -5   4   1        0.68       -0.25      0.89 o 
  -4   4   1     2724.69     3001.29     37.93 o 
  -3   4   1        1.06        0.73      0.67 o 
  -2   4   1      526.86      482.53      5.91 o 
  -1   4   1       36.37       44.72      0.96 o 
   0   4   1      167.68      171.88      2.68 o 
   1   4   1     9081.51     9659.54     91.20 o 
   2   4   1      154.38      151.99      2.15 o 
   3   4   1     2204.82     2504.78     26.69 o 
   4   4   1     1793.64     1944.74     28.25 o 
   5   4   1       58.54       66.02      2.11 o 
   6   4   1       61.82       58.15      2.32 o 
   7   4   1      276.48      261.71      4.44 o 
   8   4   1      298.32      284.70      4.86 o 
   9   4   1        7.83        7.68      2.01 o 
  10   4   1        0.25       -0.76      2.36 o 
  11   4   1       21.75       20.99      3.57 o 
 -11   5   1        0.28        4.52      3.27 o 
 -10   5   1       20.56       23.24      2.63 o 
  -9   5   1       27.33       30.76      2.31 o 
  -8   5   1     2769.63     2694.18     31.36 o 
  -7   5   1       67.90       60.60      2.32 o 
  -6   5   1       78.03       72.24      2.51 o 
  -5   5   1       76.48       87.24      2.43 o 
  -4   5   1       30.78       31.76      1.38 o 
  -3   5   1      801.27      846.71     10.49 o 
  -2   5   1       48.29       48.23      1.28 o 
  -1   5   1        1.59        0.12      0.54 o 
   0   5   1       42.01       48.03      1.35 o 
   1   5   1      469.55      486.55      6.06 o 
   2   5   1     2463.70     2723.96     28.89 o 
   3   5   1        0.06        0.01      0.80 o 
   4   5   1     1812.85     1872.21     21.59 o 
   5   5   1      279.59      276.40      4.42 o 
   6   5   1      538.78      539.99      7.37 o 
   7   5   1       12.59       11.90      1.34 o 
   8   5   1        1.65        1.99      1.49 o 
   9   5   1      196.18      184.59      4.75 o 
  10   5   1        0.37        2.60      2.78 o 
  11   5   1        0.15        7.05      3.71 o 
 -11   6   1       39.29       40.29      5.46 o 
 -10   6   1        2.78        5.34      2.61 o 
  -9   6   1      232.63      212.46      5.00 o 
  -8   6   1      122.68      110.25      3.58 o 
  -7   6   1      604.50      620.55      9.64 o 
  -6   6   1       41.00       41.78      2.06 o 
  -5   6   1       49.86       62.13      2.29 o 
  -4   6   1     2205.80     2246.93     25.80 o 
  -3   6   1      109.97       93.42      2.20 o 
  -2   6   1       63.73       64.55      1.68 o 
  -1   6   1       25.81       25.17      0.96 o 
   0   6   1     1749.25     1795.00     20.49 o 
   1   6   1      315.74      296.98      4.18 o 
   2   6   1       22.25       21.20      1.02 o 
   3   6   1      436.66      490.27      6.44 o 
   4   6   1      152.79      167.98      3.22 o 
   5   6   1      145.05      137.73      3.15 o 
   6   6   1      311.11      315.42      7.63 o 
   7   6   1       32.80       24.17      1.81 o 
   8   6   1      630.05      594.08      8.34 o 
   9   6   1       16.81       18.07      2.27 o 
  10   6   1       13.97       14.49      3.99 o 
  11   6   1        1.09        1.05      3.43 o 
 -11   7   1       21.54       20.00      3.89 o 
 -10   7   1      170.55      166.18      5.49 o 
  -9   7   1        1.08        1.89      2.19 o 
  -8   7   1       45.25       42.42      2.46 o 
  -7   7   1       36.97       42.28      2.14 o 
  -6   7   1       35.81       34.22      1.81 o 
  -5   7   1       18.39       16.01      1.59 o 
  -4   7   1        0.28        1.04      1.14 o 
  -3   7   1     2273.98     2436.30     27.90 o 
  -2   7   1      575.21      578.95      7.85 o 
  -1   7   1      249.44      241.32      3.15 o 
   0   7   1     1672.65     1809.58     20.79 o 
   1   7   1      269.67      281.90      4.11 o 
   2   7   1      860.81      955.04     10.81 o 
   3   7   1       71.45       63.51      2.05 o 
   4   7   1      273.23      323.36      4.96 o 
   5   7   1      163.54      187.08      3.75 o 
   6   7   1      185.12      201.11      3.93 o 
   7   7   1        6.72        4.20      1.60 o 
   8   7   1       21.26       22.11      1.97 o 
   9   7   1        2.62        2.29      2.11 o 
  10   7   1       54.01       54.80      3.78 o 
  11   7   1      458.89      505.18     11.47 o 
 -11   8   1       12.35       20.42      3.73 o 
 -10   8   1        0.00        3.75      2.86 o 
  -9   8   1        4.51        8.03      2.27 o 
  -8   8   1      116.09      115.43      3.86 o 
  -7   8   1       63.18       64.30      2.64 o 
  -6   8   1       56.99       54.32      2.36 o 
  -5   8   1      255.60      243.99      4.37 o 
  -4   8   1       48.25       61.84      2.36 o 
  -3   8   1       46.65       46.15      1.89 o 
  -2   8   1      396.54      387.71      5.07 o 
  -1   8   1      269.70      254.71      3.43 o 
   0   8   1      156.84      179.09      3.09 o 
   1   8   1        0.71        2.71      1.17 o 
   2   8   1      103.29      101.46      2.78 o 
   3   8   1     2068.99     2187.83     23.77 o 
   4   8   1        0.06        0.80      1.24 o 
   5   8   1      123.87      136.77      3.33 o 
   6   8   1      141.61      137.75      3.40 o 
   7   8   1       88.18       76.88      2.91 o 
   8   8   1      378.41      349.11      6.42 o 
   9   8   1        6.29        2.18      2.34 o 
  10   8   1       66.24       87.05      8.70 o 
  11   8   1      322.00      341.69      9.55 o 
 -10   9   1       44.38       60.99      3.79 o 
  -9   9   1        0.32        2.51      2.33 o 
  -8   9   1       40.78       39.31      2.51 o 
  -7   9   1       24.77       21.71      1.78 o 
  -6   9   1      169.53      168.78      3.94 o 
  -5   9   1      291.96      281.40      4.81 o 
  -4   9   1       15.06       13.54      1.55 o 
  -3   9   1     2295.34     2387.60     27.60 o 
  -2   9   1       50.61       50.27      1.84 o 
  -1   9   1      719.85      732.62      8.50 o 
   0   9   1      713.01      730.31      9.26 o 
   1   9   1       14.90       11.43      1.45 o 
   2   9   1       37.55       39.22      1.96 o 
   3   9   1        1.42        1.52      1.09 o 
   4   9   1       14.55       11.55      1.51 o 
   5   9   1       34.95       37.30      2.00 o 
   6   9   1       38.76       32.54      1.97 o 
   7   9   1       12.11       10.66      1.91 o 
   8   9   1        2.88        1.32      1.91 o 
   9   9   1      237.80      229.80      6.02 o 
  10   9   1       16.09       17.04      3.52 o 
 -10  10   1        0.04        7.17      3.21 o 
  -9  10   1        5.83        8.08      2.68 o 
  -8  10   1        0.81        2.58      2.00 o 
  -7  10   1       52.23       49.60      2.35 o 
  -6  10   1      219.66      210.90      4.31 o 
  -5  10   1      855.83      871.49     11.27 o 
  -4  10   1       20.14       23.26      1.64 o 
  -3  10   1      247.32      230.79      4.09 o 
  -2  10   1       21.85       17.78      1.22 o 
  -1  10   1      920.98      958.80     11.82 o 
   0  10   1      562.50      621.95      8.12 o 
   1  10   1       18.90        9.47      1.49 o 
   2  10   1       96.15       90.25      3.05 o 
   3  10   1     1157.49     1132.88     13.06 o 
   4  10   1      179.73      190.73      4.54 o 
   5  10   1      138.06      130.72      3.41 o 
   6  10   1      393.79      399.55      6.41 o 
   7  10   1      253.80      262.96      5.33 o 
   8  10   1      459.35      439.42      7.65 o 
   9  10   1        1.42       -2.46      2.74 o 
  10  10   1       47.99       47.61      4.29 o 
 -10  11   1       15.10       33.25      8.30 o 
  -9  11   1       12.47       18.20      3.04 o 
  -8  11   1       27.37       31.08      2.47 o 
  -7  11   1        0.01       -0.04      1.99 o 
  -6  11   1      280.46      276.40      5.51 o 
  -5  11   1      639.08      636.16      8.88 o 
  -4  11   1       89.24       80.38      2.79 o 
  -3  11   1      249.86      276.90      4.67 o 
  -2  11   1        9.70       10.12      1.43 o 
  -1  11   1        6.69        6.59      1.50 o 
   0  11   1      457.75      478.54      6.66 o 
   1  11   1      257.43      246.60      5.62 o 
   2  11   1       10.47        9.04      1.66 o 
   3  11   1      118.14      111.64      3.45 o 
   4  11   1      321.42      329.29      5.42 o 
   5  11   1      226.28      227.43      4.59 o 
   6  11   1        7.32       10.04      1.95 o 
   7  11   1      302.18      279.37      5.41 o 
   8  11   1       10.11       14.25      3.50 o 
   9  11   1       14.99       13.75      3.06 o 
  -9  12   1       17.24       20.69      4.26 o 
  -8  12   1      270.35      278.10      6.31 o 
  -7  12   1       72.27       77.09      3.97 o 
  -6  12   1      490.74      496.59      7.67 o 
  -5  12   1        7.48        8.33      1.78 o 
  -4  12   1       89.40       98.71      3.14 o 
  -3  12   1      241.17      242.09      4.38 o 
  -2  12   1      144.70      136.23      4.15 o 
  -1  12   1      386.84      361.20      6.72 o 
   0  12   1      185.63      195.54      4.69 o 
   1  12   1     1871.71     1881.00     23.90 o 
   2  12   1       23.62       29.25      1.90 o 
   3  12   1      335.71      320.09      5.79 o 
   4  12   1       47.76       48.58      2.49 o 
   5  12   1        3.36        4.02      1.66 o 
   6  12   1      163.86      176.12      4.97 o 
   7  12   1        5.78        7.13      2.16 o 
   8  12   1       87.91       91.10      6.49 o 
   9  12   1       16.14       12.26      4.67 o 
  -9  13   1       14.50       14.52      4.59 o 
  -8  13   1      129.96      135.60      5.59 o 
  -7  13   1      142.05      147.56      5.82 o 
  -6  13   1      162.76      155.75      5.29 o 
  -5  13   1      592.09      588.98      9.45 o 
  -4  13   1       57.03       60.00      2.84 o 
  -3  13   1      401.77      380.76      6.56 o 
  -2  13   1      536.66      516.99      8.94 o 
  -1  13   1        9.64       15.52      1.79 o 
   0  13   1      194.00      182.20      4.72 o 
   1  13   1        5.36        5.37      1.51 o 
   2  13   1      559.82      570.89      8.73 o 
   3  13   1        2.19       -0.10      1.67 o 
   4  13   1       66.32       73.26      3.24 o 
   5  13   1     1130.39     1098.77     19.73 o 
   6  13   1      434.92      397.81      7.31 o 
   7  13   1        0.26        3.32      2.40 o 
   8  13   1        0.75        1.09      3.23 o 
   9  13   1        5.62        4.25      3.96 o 
  -8  14   1        3.17       -1.17      3.27 o 
  -7  14   1      425.43      423.70      8.89 o 
  -6  14   1       23.59       20.41      2.53 o 
  -5  14   1      174.39      167.31      7.41 o 
  -4  14   1      138.06      145.22      4.67 o 
  -3  14   1       40.17       38.55      2.58 o 
  -2  14   1       33.67       34.74      2.43 o 
  -1  14   1      222.39      213.51      5.26 o 
   0  14   1       29.53       29.99      2.31 o 
   1  14   1       70.64       75.70      4.59 o 
   2  14   1      119.87      117.48      4.11 o 
   3  14   1      101.92       95.11      4.11 o 
   4  14   1        7.39        8.74      2.06 o 
   5  14   1      363.34      358.02      6.89 o 
   6  14   1      831.52      831.63     12.57 o 
   7  14   1       38.01       35.06      3.03 o 
   8  14   1       14.99       15.31      3.65 o 
  -7  15   1      192.10      188.80      7.18 o 
  -6  15   1       26.51       29.81      3.86 o 
  -5  15   1      243.73      242.53      6.27 o 
  -4  15   1       20.39       20.46      2.92 o 
  -3  15   1      286.34      284.58      6.05 o 
  -2  15   1      620.55      609.18     10.55 o 
  -1  15   1       12.34       12.43      2.15 o 
   0  15   1      232.99      226.54      5.67 o 
   1  15   1       76.85       82.15      3.85 o 
   2  15   1     2277.73     2275.31     31.67 o 
   3  15   1        0.72       -2.20      2.20 o 
   4  15   1       86.71       97.58      4.59 o 
   5  15   1       29.12       30.45      2.91 o 
   6  15   1      381.85      393.49      8.51 o 
   7  15   1        0.95       -3.20      3.20 o 
  -7  16   1        0.97        2.39      4.01 o 
  -6  16   1        1.33        2.20      5.37 o 
  -5  16   1       26.56       25.58      3.07 o 
  -4  16   1      107.75      109.56      4.90 o 
  -3  16   1        2.56        3.13      2.43 o 
  -2  16   1       40.37       32.09      2.99 o 
  -1  16   1      102.90      101.90      4.30 o 
   0  16   1        6.59        2.30      2.21 o 
   1  16   1      299.01      299.82      6.87 o 
   2  16   1       76.74       74.73      3.88 o 
   3  16   1      512.00      516.89      9.75 o 
   4  16   1       45.39       44.40      3.35 o 
   5  16   1        0.96        5.85      2.86 o 
   6  16   1      487.17      487.07      9.94 o 
  -6  17   1      215.29      230.26     13.42 o 
  -5  17   1        8.71       10.03      3.15 o 
  -4  17   1      266.19      279.41      7.32 o 
  -3  17   1       31.84       33.83      3.20 o 
  -2  17   1       14.08       10.14      3.50 o 
  -1  17   1       45.24       44.99      3.20 o 
   0  17   1      266.73      259.54      6.75 o 
   1  17   1      338.52      350.21      7.75 o 
   2  17   1       47.95       44.26      3.27 o 
   3  17   1       17.10       18.38      2.93 o 
   4  17   1      140.90      148.48      5.82 o 
   5  17   1       36.09       30.39      3.46 o 
  -4  18   1      220.71      230.76      7.06 o 
  -3  18   1        3.67        6.49      3.66 o 
  -2  18   1      333.31      310.51      7.81 o 
  -1  18   1        7.83        4.07      2.89 o 
   0  18   1        2.84        5.52      4.15 o 
   1  18   1       34.79       38.56      3.31 o 
   2  18   1       74.37       75.23      3.93 o 
   3  18   1       22.45       21.73      3.43 o 
   4  18   1        4.68        2.93      3.27 o 
  -3  19   1       27.12       49.73     11.30 o 
  -2  19   1       38.16       40.61      3.79 o 
  -1  19   1      389.36      411.95      9.33 o 
   0  19   1       15.62       19.04      3.59 o 
   1  19   1       40.48       43.35      3.82 o 
   2  19   1       71.95       68.59      4.13 o 
 -12   0   2       11.44        5.65      7.35 o 
 -11   0   2       72.41       70.34      6.98 o 
 -10   0   2       21.64       24.56      3.66 o 
  -9   0   2       15.08       18.78      2.78 o 
  -8   0   2       56.05       49.22      3.11 o 
  -7   0   2        1.59       -1.61      1.61 o 
  -6   0   2      962.19      987.66     17.04 o 
  -5   0   2     2669.82     2808.06     41.40 o 
  -4   0   2     3898.02     4343.08     60.84 o 
  -3   0   2     6181.92     6361.22     88.57 o 
  -2   0   2       42.66       33.86      1.10 o 
  -1   0   2     1034.87     1038.57     13.60 o 
   0   0   2     4737.71     4622.91     76.49 o 
   1   0   2     3456.56     3476.27     36.44 o 
   2   0   2     7345.63     7450.86    104.32 o 
   3   0   2      983.04      956.33     20.30 o 
   4   0   2     1400.96     1352.42     25.76 o 
   5   0   2      213.00      214.87      4.76 o 
   6   0   2       43.56       42.19      2.75 o 
   7   0   2       78.19       73.39      3.79 o 
   8   0   2     7888.51     7597.78    275.52 o 
   9   0   2      953.18      883.76     19.31 o 
  10   0   2      107.18       91.74      6.05 o 
  11   0   2        0.07       -3.80      3.80 o 
 -12   1   2      115.41      138.79      7.69 o 
 -11   1   2        0.07       -0.85      3.39 o 
 -10   1   2       78.79       86.18      3.96 o 
  -9   1   2        5.95        5.52      1.89 o 
  -8   1   2       16.83       12.67      1.65 o 
  -7   1   2        1.11        0.72      1.13 o 
  -6   1   2        0.20        0.13      1.07 o 
  -5   1   2     5844.64     6284.08     65.70 o 
  -4   1   2      531.27      551.36      6.05 o 
  -3   1   2     3606.32     3694.01     43.98 o 
  -2   1   2      133.53      156.52      3.50 o 
  -1   1   2        0.08        0.28      0.22 o 
   0   1   2     3604.42     3575.89     32.31 o 
   1   1   2      350.59      338.84      3.30 o 
   2   1   2     4344.60     4438.89     44.23 o 
   3   1   2      204.61      187.61      2.74 o 
   4   1   2      255.25      267.79      3.81 o 
   5   1   2     1046.57     1003.41     12.02 o 
   6   1   2        6.16        6.55      1.09 o 
   7   1   2     2542.22     2505.89     28.90 o 
   8   1   2     2417.02     2363.07     29.50 o 
   9   1   2       22.33       19.26      2.12 o 
  10   1   2       53.63       58.68      4.13 o 
  11   1   2        1.33       -0.85      2.77 o 
 -12   2   2        0.51       -4.08      4.08 o 
 -11   2   2      207.42      241.94      8.12 o 
 -10   2   2        0.16        2.02      2.18 o 
  -9   2   2      102.89      109.75      3.73 o 
  -8   2   2      932.51      857.93     11.06 o 
  -7   2   2       14.48       14.62      1.39 o 
  -6   2   2      687.66      746.28      8.40 o 
  -5   2   2        1.15        1.53      0.92 o 
  -4   2   2      272.47      309.86      4.75 o 
  -3   2   2      904.00      936.17     11.86 o 
  -2   2   2      197.59      215.39      2.83 o 
  -1   2   2     7971.60     8321.51     88.30 o 
   0   2   2     1850.02     1778.81     15.20 o 
   1   2   2     1832.52     1806.47     17.39 o 
   2   2   2       14.07        9.69      0.49 o 
   3   2   2      898.28      892.55     10.51 o 
   4   2   2     2515.74     2643.59     29.88 o 
   5   2   2      279.55      277.94      4.23 o 
   6   2   2      113.80      105.23      2.96 o 
   7   2   2      587.99      551.74      8.10 o 
   8   2   2      584.44      561.27      8.45 o 
   9   2   2      130.05      119.15      4.25 o 
  10   2   2       19.81       13.33      2.43 o 
  11   2   2        0.34       -0.99      2.79 o 
 -11   3   2      105.09      108.93      5.53 o 
 -10   3   2       49.07       45.94      2.72 o 
  -9   3   2      455.26      435.78      7.47 o 
  -8   3   2      160.64      145.67      3.54 o 
  -7   3   2       58.66       44.16      1.78 o 
  -6   3   2      150.37      137.39      2.99 o 
  -5   3   2       73.38       83.36      2.58 o 
  -4   3   2      810.28      851.03     11.19 o 
  -3   3   2       47.38       31.60      1.46 o 
  -2   3   2      389.81      396.83      4.56 o 
  -1   3   2      975.01     1026.92     11.59 o 
   0   3   2    45666.48    49249.17    566.70 o 
   1   3   2      271.44      270.52      2.98 o 
   2   3   2     2388.72     2587.94     41.26 o 
   3   3   2     3850.50     4245.20     44.68 o 
   4   3   2      171.16      185.35      2.75 o 
   5   3   2      130.53      142.14      2.46 o 
   6   3   2      103.13       96.06      2.94 o 
   7   3   2      547.34      512.59      7.70 o 
   8   3   2      626.83      595.18      8.89 o 
   9   3   2        0.47       -1.92      1.92 o 
  10   3   2      167.09      153.96      5.31 o 
  11   3   2        0.41       -2.87      3.27 o 
 -11   4   2        6.70        9.27      3.32 o 
 -10   4   2       96.40      101.06      5.46 o 
  -9   4   2       50.47       41.68      3.06 o 
  -8   4   2       32.19       39.14      2.27 o 
  -7   4   2       34.17       38.45      2.09 o 
  -6   4   2        0.53        1.07      1.34 o 
  -5   4   2       87.15       82.86      2.54 o 
  -4   4   2      219.72      232.73      4.05 o 
  -3   4   2       25.70       25.03      1.03 o 
  -2   4   2      110.10      112.48      1.92 o 
  -1   4   2     2464.59     2365.57     32.69 o 
   0   4   2       74.22       56.97      1.17 o 
   1   4   2     2973.54     3069.35     35.42 o 
   2   4   2     4269.12     4388.12     52.19 o 
   3   4   2     2815.67     3107.14     32.99 o 
   4   4   2     2211.71     2422.31     26.03 o 
   5   4   2        1.86        3.00      1.02 o 
   6   4   2        2.79        4.97      1.05 o 
   7   4   2        3.32        3.60      1.17 o 
   8   4   2      163.54      167.62      4.11 o 
   9   4   2        0.00        0.06      1.93 o 
  10   4   2      150.70      142.23      7.20 o 
  11   4   2        2.00        7.30      3.43 o 
 -11   5   2        0.04       -3.30      3.33 o 
 -10   5   2      308.15      276.36      6.00 o 
  -9   5   2       10.68       14.57      2.14 o 
  -8   5   2      434.42      408.91      7.01 o 
  -7   5   2      613.23      649.98     10.34 o 
  -6   5   2        0.00        1.04      1.45 o 
  -5   5   2     1358.42     1324.06     17.05 o 
  -4   5   2      100.68      100.54      2.10 o 
  -3   5   2      115.67       99.04      1.98 o 
  -2   5   2     1327.62     1383.20     15.03 o 
  -1   5   2       18.58       19.34      1.01 o 
   0   5   2      193.55      211.47      2.72 o 
   1   5   2     2111.33     2196.66     22.24 o 
   2   5   2     1751.88     1872.88     20.19 o 
   3   5   2      118.11      137.55      2.59 o 
   4   5   2     2484.42     2582.67     27.80 o 
   5   5   2      393.52      432.08      6.10 o 
   6   5   2       74.97       75.21      2.50 o 
   7   5   2       82.60       75.98      2.59 o 
   8   5   2      143.37      137.36      3.87 o 
   9   5   2       36.69       32.64      2.36 o 
  10   5   2      315.77      312.21      7.01 o 
  11   5   2        5.57        4.48      4.01 o 
 -11   6   2        3.58        9.66      3.73 o 
 -10   6   2      197.26      192.75      8.44 o 
  -9   6   2       27.21       27.29      2.32 o 
  -8   6   2     2718.83     2672.93     33.65 o 
  -7   6   2       24.56       28.85      1.96 o 
  -6   6   2     1088.45     1069.27     18.87 o 
  -5   6   2       53.16       55.72      1.97 o 
  -4   6   2        0.18       -0.60      1.00 o 
  -3   6   2        5.51        5.21      0.98 o 
  -2   6   2       95.24      111.89      2.44 o 
  -1   6   2     6159.48     7110.44     74.50 o 
   0   6   2      397.28      403.21      4.91 o 
   1   6   2      721.63      766.28      8.77 o 
   2   6   2       21.47       19.89      1.04 o 
   3   6   2      211.21      201.71      3.38 o 
   4   6   2     5091.01     5518.86     61.78 o 
   5   6   2       85.74       92.52      2.74 o 
   6   6   2      231.98      258.87      4.45 o 
   7   6   2        4.21        4.38      1.59 o 
   8   6   2        3.10        3.13      1.81 o 
   9   6   2        2.10       -1.16      1.95 o 
  10   6   2       41.61       41.36      3.03 o 
  11   6   2      353.53      375.73     12.55 o 
 -11   7   2      103.48      116.48      6.19 o 
 -10   7   2        1.18        4.69      2.40 o 
  -9   7   2       78.44       70.52      4.76 o 
  -8   7   2      449.74      436.52      7.32 o 
  -7   7   2     1833.62     1789.90     23.12 o 
  -6   7   2      244.16      252.17      4.64 o 
  -5   7   2        2.45        2.47      1.21 o 
  -4   7   2        1.84        3.80      1.25 o 
  -3   7   2       14.09       16.87      1.26 o 
  -2   7   2      767.03      747.07      9.22 o 
  -1   7   2        5.80        9.51      0.92 o 
   0   7   2     3066.14     3281.40     39.61 o 
   1   7   2      479.66      516.01      7.26 o 
   2   7   2        6.75        8.89      1.09 o 
   3   7   2      219.68      217.07      3.69 o 
   4   7   2      136.13      143.20      3.15 o 
   5   7   2     2002.68     2055.69     24.04 o 
   6   7   2        1.94       -0.26      1.36 o 
   7   7   2       39.48       33.30      2.43 o 
   8   7   2       75.42       76.16      5.00 o 
   9   7   2       21.94       17.92      2.37 o 
  10   7   2      227.13      250.99      7.57 o 
  11   7   2        5.68        5.70      3.66 o 
 -11   8   2        7.35       12.83      3.55 o 
 -10   8   2       65.17       67.31      3.83 o 
  -9   8   2        5.34       14.41      2.26 o 
  -8   8   2      373.18      368.98      7.30 o 
  -7   8   2       21.64       24.52      1.90 o 
  -6   8   2      172.22      164.36      3.52 o 
  -5   8   2       59.96       60.46      2.34 o 
  -4   8   2     1083.66     1097.42     13.50 o 
  -3   8   2      108.32      111.27      2.69 o 
  -2   8   2      895.42      933.64     11.47 o 
  -1   8   2       49.91       48.82      1.64 o 
   0   8   2       70.43       75.73      2.39 o 
   1   8   2      822.15      866.73     11.53 o 
   2   8   2       37.49       38.73      1.50 o 
   3   8   2      140.95      118.93      2.84 o 
   4   8   2      221.11      233.64      4.17 o 
   5   8   2       47.89       47.62      2.10 o 
   6   8   2        0.64        0.30      1.46 o 
   7   8   2        0.43        1.87      1.70 o 
   8   8   2      195.02      174.76      4.55 o 
   9   8   2       30.84       39.62      2.64 o 
  10   8   2       46.26       48.17      3.71 o 
 -10   9   2       11.62       19.05      3.56 o 
  -9   9   2        1.45        3.59      3.01 o 
  -8   9   2      187.70      184.13      4.78 o 
  -7   9   2      773.98      754.23     11.07 o 
  -6   9   2      176.71      174.16      4.88 o 
  -5   9   2      407.61      359.38      6.43 o 
  -4   9   2      305.37      306.20      5.00 o 
  -3   9   2      456.44      452.67      6.43 o 
  -2   9   2      595.74      685.45      8.87 o 
  -1   9   2      186.27      142.51      2.61 o 
   0   9   2     1434.50     1441.61     18.35 o 
   1   9   2     1128.83     1229.72     15.92 o 
   2   9   2      166.63      165.46      3.73 o 
   3   9   2        5.95        0.98      1.17 o 
   4   9   2       42.17       35.02      1.94 o 
   5   9   2       90.04       90.62      3.07 o 
   6   9   2        3.07        4.46      1.57 o 
   7   9   2      757.61      721.41      9.93 o 
   8   9   2        0.26       -2.00      2.00 o 
   9   9   2       58.25       65.89      3.32 o 
  10   9   2       42.31       41.23      5.20 o 
 -10  10   2       24.80       30.42      3.63 o 
  -9  10   2      134.64      147.81      4.97 o 
  -8  10   2      101.37      107.61      4.11 o 
  -7  10   2       27.00       25.51      2.23 o 
  -6  10   2     1508.04     1537.55     18.75 o 
  -5  10   2        4.57        5.46      1.52 o 
  -4  10   2      445.51      437.47      6.48 o 
  -3  10   2     1468.35     1452.04     17.43 o 
  -2  10   2       88.18       86.99      2.40 o 
  -1  10   2      173.41      180.46      3.90 o 
   0  10   2        1.19        1.45      1.45 o 
   1  10   2      353.67      360.87      6.02 o 
   2  10   2       17.49       15.01      1.72 o 
   3  10   2        0.59       -0.61      1.15 o 
   4  10   2      235.03      212.22      4.19 o 
   5  10   2        5.36        4.56      1.56 o 
   6  10   2      280.68      258.23      4.93 o 
   7  10   2       13.69        8.39      1.86 o 
   8  10   2        8.24        4.48      2.30 o 
   9  10   2      201.03      183.48      5.94 o 
  10  10   2        0.18       -1.51      3.91 o 
  -9  11   2        2.83        7.19      2.74 o 
  -8  11   2       29.39       26.70      2.56 o 
  -7  11   2      884.10      921.67     13.32 o 
  -6  11   2       15.30       15.58      1.84 o 
  -5  11   2     1003.26      973.90     12.59 o 
  -4  11   2     1153.79     1139.82     14.28 o 
  -3  11   2      482.13      490.05      7.05 o 
  -2  11   2      607.78      631.82      8.45 o 
  -1  11   2        7.28        5.95      1.36 o 
   0  11   2       58.87       56.09      2.43 o 
   1  11   2       51.03       51.18      2.29 o 
   2  11   2        2.85        4.29      1.47 o 
   3  11   2        9.69       11.28      1.69 o 
   4  11   2      102.90      114.17      3.66 o 
   5  11   2      110.91       98.85      3.27 o 
   6  11   2       48.35       44.95      2.37 o 
   7  11   2        6.34       12.71      2.19 o 
   8  11   2       19.05       19.11      2.50 o 
   9  11   2      253.80      251.25      9.94 o 
  -9  12   2       55.54       55.87      4.03 o 
  -8  12   2       51.45       50.29      3.03 o 
  -7  12   2      209.67      206.88      5.79 o 
  -6  12   2      173.68      167.55      4.58 o 
  -5  12   2      340.03      332.55      5.83 o 
  -4  12   2      174.11      167.05      3.86 o 
  -3  12   2        7.92        9.39      1.50 o 
  -2  12   2      123.51      113.92      2.97 o 
  -1  12   2      141.94      148.91      3.75 o 
   0  12   2       18.32       16.03      1.58 o 
   1  12   2      322.44      302.72      5.47 o 
   2  12   2     1073.72     1063.20     14.48 o 
   3  12   2      730.00      700.75     10.36 o 
   4  12   2       32.38       34.22      3.02 o 
   5  12   2       30.53       26.12      2.16 o 
   6  12   2      452.49      421.57      7.52 o 
   7  12   2      140.69      141.36      4.90 o 
   8  12   2       55.31       50.62      3.41 o 
   9  12   2        3.06        3.90      6.22 o 
  -8  13   2        0.00       -1.28      2.93 o 
  -7  13   2      448.57      431.83      8.74 o 
  -6  13   2      130.04      138.96      4.69 o 
  -5  13   2      298.93      308.60      6.25 o 
  -4  13   2        5.32        5.73      1.94 o 
  -3  13   2      473.11      448.44      6.81 o 
  -2  13   2        9.16        8.06      1.66 o 
  -1  13   2      100.77       95.84      3.20 o 
   0  13   2        3.23        3.29      1.57 o 
   1  13   2      323.21      309.42      5.80 o 
   2  13   2     1337.65     1353.73     18.08 o 
   3  13   2      317.35      318.47      6.03 o 
   4  13   2       42.32       41.34      2.48 o 
   5  13   2      235.12      225.07      5.14 o 
   6  13   2        2.68       -2.57      2.57 o 
   7  13   2       13.97       14.64      3.50 o 
   8  13   2      169.41      166.13      6.95 o 
  -8  14   2       11.53       11.14      5.22 o 
  -7  14   2        0.46       -3.66      3.66 o 
  -6  14   2        7.72        7.92      2.78 o 
  -5  14   2      346.26      351.56      7.51 o 
  -4  14   2        3.73        3.83      2.10 o 
  -3  14   2        8.40        8.37      1.94 o 
  -2  14   2       21.84       20.48      2.20 o 
  -1  14   2      684.01      650.11      9.96 o 
   0  14   2        0.82        2.64      1.90 o 
   1  14   2      300.56      283.35      6.14 o 
   2  14   2      124.44      124.42      4.39 o 
   3  14   2      699.04      701.95     10.73 o 
   4  14   2      744.45      722.09     11.09 o 
   5  14   2       46.36       48.79      2.79 o 
   6  14   2        2.15        0.33      2.40 o 
   7  14   2      168.41      161.24      9.01 o 
   8  14   2        1.92        1.49      3.82 o 
  -7  15   2       65.88       60.81      4.46 o 
  -6  15   2        1.76        5.10      3.33 o 
  -5  15   2       43.65       43.09      3.12 o 
  -4  15   2       77.82       79.53      4.32 o 
  -3  15   2       38.43       38.81      3.14 o 
  -2  15   2        9.52        7.77      2.10 o 
  -1  15   2        2.01        4.61      2.05 o 
   0  15   2       56.76       67.78      3.50 o 
   1  15   2      173.51      173.61      5.02 o 
   2  15   2      401.38      384.24      7.76 o 
   3  15   2       34.04       37.77      2.83 o 
   4  15   2       42.34       35.72      3.02 o 
   5  15   2       69.49       70.50      5.10 o 
   6  15   2        6.60        5.29      2.70 o 
   7  15   2       21.22       10.02      3.27 o 
  -6  16   2        5.07        7.52      3.53 o 
  -5  16   2       85.32       87.87      5.11 o 
  -4  16   2        2.02        4.73      2.59 o 
  -3  16   2        3.62        2.56      2.40 o 
  -2  16   2       29.27       31.32      2.86 o 
  -1  16   2      113.28      110.47      4.63 o 
   0  16   2       55.05       57.81      3.43 o 
   1  16   2        0.93        3.20      2.44 o 
   2  16   2        0.23       -1.59      2.95 o 
   3  16   2       28.72       28.00      2.85 o 
   4  16   2       38.89       37.79      4.19 o 
   5  16   2        0.85        0.88      2.78 o 
   6  16   2      144.92      148.44      6.28 o 
  -5  17   2       83.97       84.80      4.92 o 
  -4  17   2      131.46      140.78      5.73 o 
  -3  17   2       39.89       47.35      3.36 o 
  -2  17   2      277.90      284.55      7.08 o 
  -1  17   2        2.94        0.75      2.43 o 
   0  17   2       22.71       21.45      2.89 o 
   1  17   2        0.24        1.54      2.59 o 
   2  17   2      278.92      292.65      7.18 o 
   3  17   2      201.78      200.97      6.25 o 
   4  17   2       25.03       22.99      3.34 o 
   5  17   2       26.08       24.06      3.66 o 
  -4  18   2        0.02       -0.65      3.24 o 
  -3  18   2      141.58      148.44      5.84 o 
  -2  18   2      123.02      133.69      6.32 o 
  -1  18   2      299.86      306.50      8.09 o 
   0  18   2       21.90       24.00      3.13 o 
   1  18   2       42.56       35.18      3.17 o 
   2  18   2      131.21      143.06      5.90 o 
   3  18   2        0.05        5.78      3.18 o 
   4  18   2       18.19       17.14      3.46 o 
  -2  19   2       37.72       37.17      3.75 o 
  -1  19   2      241.70      244.70      7.47 o 
   0  19   2        4.16        5.45      3.22 o 
   1  19   2        0.13        4.75      4.29 o 
   2  19   2        9.53       10.26      3.46 o 
 -11   1   3       31.75       38.59      3.25 o 
 -10   1   3       38.55       37.92      2.81 o 
  -9   1   3      528.38      497.81      8.79 o 
  -8   1   3      137.24      129.82      3.12 o 
  -7   1   3      224.90      197.69      3.37 o 
  -6   1   3      129.65      124.83      2.81 o 
  -5   1   3      199.11      187.59      3.72 o 
  -4   1   3      502.23      548.86      7.04 o 
  -3   1   3      337.07      330.55      3.85 o 
  -2   1   3      213.72      199.49      2.39 o 
  -1   1   3       47.59       40.49      0.90 o 
   0   1   3     1258.31     1336.01     15.27 o 
   1   1   3     2714.77     2637.87     31.70 o 
   2   1   3      125.20      112.91      1.79 o 
   3   1   3     2418.76     2584.40     29.12 o 
   4   1   3      491.02      494.96      6.40 o 
   5   1   3      335.74      336.61      5.91 o 
   6   1   3      293.98      296.87      5.71 o 
   7   1   3       34.95       31.97      2.23 o 
   8   1   3     2798.47     2746.92     36.96 o 
   9   1   3        1.12       -0.44      1.95 o 
  10   1   3       23.44       24.39      3.03 o 
  11   1   3      115.08      105.75      5.26 o 
 -11   2   3        2.91       -0.69      3.73 o 
 -10   2   3       65.53       57.98      3.21 o 
  -9   2   3        1.28        0.16      1.69 o 
  -8   2   3       25.98       20.54      1.80 o 
  -7   2   3      156.66      141.37      3.53 o 
  -6   2   3       49.59       48.05      2.26 o 
  -5   2   3     2362.51     2616.12     32.16 o 
  -4   2   3       21.96       25.50      1.39 o 
  -3   2   3     1503.97     1461.33     18.20 o 
  -2   2   3       16.40       13.87      0.66 o 
  -1   2   3     1768.04     1886.32     21.81 o 
   0   2   3     1744.69     1750.66     21.35 o 
   1   2   3        3.05        4.74      0.52 o 
   2   2   3      817.99      923.90      9.24 o 
   3   2   3       68.35       64.57      1.66 o 
   4   2   3      240.62      229.07      3.61 o 
   5   2   3      805.47      838.20     10.33 o 
   6   2   3        0.10        0.12      1.12 o 
   7   2   3     1419.21     1404.77     18.19 o 
   8   2   3       88.93       78.65      3.62 o 
   9   2   3      162.66      153.31      4.63 o 
  10   2   3      109.72       98.21      5.32 o 
  11   2   3      116.44      131.12      5.54 o 
 -11   3   3      191.64      202.08      8.78 o 
 -10   3   3        2.23        3.24      2.30 o 
  -9   3   3        6.65       19.75      2.04 o 
  -8   3   3       85.17       73.61      2.85 o 
  -7   3   3      106.67       97.14      2.83 o 
  -6   3   3      197.93      189.99      4.19 o 
  -5   3   3      422.83      437.55      7.14 o 
  -4   3   3      231.04      247.36      4.64 o 
  -3   3   3       13.54       20.95      1.32 o 
  -2   3   3      154.61      121.69      1.83 o 
  -1   3   3     4232.54     4552.91     57.91 o 
   0   3   3      461.80      483.67      6.52 o 
   1   3   3     4840.87     5301.28     55.47 o 
   2   3   3       58.74       53.76      1.30 o 
   3   3   3       56.23       70.84      1.52 o 
   4   3   3      831.28      849.33     11.22 o 
   5   3   3      359.50      398.64      6.18 o 
   6   3   3       49.60      100.51      3.30 o 
   7   3   3      541.41      517.52      7.85 o 
   8   3   3      523.03      499.15      8.59 o 
   9   3   3        0.08       -1.97      1.97 o 
  10   3   3       23.02       22.46      2.63 o 
  11   3   3       68.00       57.73      6.39 o 
 -11   4   3      216.98      209.12     10.06 o 
 -10   4   3      388.42      373.94      9.16 o 
  -9   4   3       39.48       34.01      2.40 o 
  -8   4   3      898.04      805.30     11.56 o 
  -7   4   3       30.82       30.31      2.39 o 
  -6   4   3       32.18       27.20      1.88 o 
  -5   4   3      177.91      181.62      3.87 o 
  -4   4   3       57.29       60.44      2.27 o 
  -3   4   3     1138.94     1262.90     15.97 o 
  -2   4   3       33.05       22.04      0.90 o 
  -1   4   3    10922.76    12530.68    136.41 o 
   0   4   3     3306.54     3395.21     35.92 o 
   1   4   3      122.20      132.21      2.14 o 
   2   4   3      817.53      782.08      9.46 o 
   3   4   3       71.02       75.55      1.80 o 
   4   4   3     2288.20     2459.27     26.47 o 
   5   4   3       54.31       48.11      2.22 o 
   6   4   3       30.78       31.73      1.87 o 
   7   4   3       22.58       25.48      1.91 o 
   8   4   3       31.05       30.16      2.13 o 
   9   4   3      608.40      630.27     10.66 o 
  10   4   3       27.71       23.57      2.82 o 
  11   4   3      478.39      504.29      9.96 o 
 -11   5   3      336.13      399.76      9.64 o 
 -10   5   3       48.74       41.73      2.82 o 
  -9   5   3      137.40      127.26      5.25 o 
  -8   5   3      870.03      867.01     12.38 o 
  -7   5   3     1460.03     1456.92     19.09 o 
  -6   5   3       28.29       27.77      2.02 o 
  -5   5   3      345.87      360.10      6.01 o 
  -4   5   3      264.42      255.89      4.53 o 
  -3   5   3      116.64      117.16      2.19 o 
  -2   5   3      148.82      154.92      2.38 o 
  -1   5   3      939.84      994.70     11.03 o 
   0   5   3      332.06      295.84      3.83 o 
   1   5   3      556.76      591.76      6.60 o 
   2   5   3       92.29       97.30      2.19 o 
   3   5   3      898.87      951.27     11.50 o 
   4   5   3        1.31        0.40      1.03 o 
   5   5   3        0.78        1.18      1.08 o 
   6   5   3       43.55       33.46      1.92 o 
   7   5   3       37.65       33.27      2.07 o 
   8   5   3       10.34       11.37      1.83 o 
   9   5   3        0.03       -2.08      2.08 o 
  10   5   3      228.92      254.47      6.50 o 
  11   5   3       18.61       21.84      3.89 o 
 -11   6   3        8.78       16.03      6.52 o 
 -10   6   3       51.08       56.84      3.16 o 
  -9   6   3       75.94       84.69      4.29 o 
  -8   6   3        1.31        3.24      1.72 o 
  -7   6   3      655.32      644.35      9.64 o 
  -6   6   3       14.61       29.35      2.00 o 
  -5   6   3      415.04      389.82      6.91 o 
  -4   6   3      231.78      248.27      4.06 o 
  -3   6   3      223.89      218.22      3.47 o 
  -2   6   3     1995.80     2099.03     24.09 o 
  -1   6   3     3377.19     3546.37     37.57 o 
   0   6   3     1057.91     1097.58     11.58 o 
   1   6   3      880.58      950.35     10.16 o 
   2   6   3      727.21      692.42      8.75 o 
   3   6   3      274.31      339.06      4.96 o 
   4   6   3      654.03      648.52      8.46 o 
   5   6   3     1032.32     1011.51     12.58 o 
   6   6   3       71.20       78.15      2.67 o 
   7   6   3       46.91       47.36      2.27 o 
   8   6   3       56.38       62.13      3.89 o 
   9   6   3        0.35       10.90      2.36 o 
  10   6   3       25.58       28.14      2.96 o 
  11   6   3        8.96       15.71      4.79 o 
 -11   7   3        0.18        4.06      3.66 o 
 -10   7   3        5.40       13.94      2.60 o 
  -9   7   3      279.03      274.45      5.95 o 
  -8   7   3      157.79      147.85      4.14 o 
  -7   7   3      120.51      117.88      3.47 o 
  -6   7   3     1597.59     1687.40     35.42 o 
  -5   7   3      506.17      478.00      7.47 o 
  -4   7   3       32.45       36.71      1.65 o 
  -3   7   3        7.15        4.57      1.13 o 
  -2   7   3     2124.03     2319.42     36.53 o 
  -1   7   3        7.83        8.34      1.11 o 
   0   7   3      316.53      301.57      4.44 o 
   1   7   3     1229.72     1348.98     14.94 o 
   2   7   3       12.94       10.50      1.11 o 
   3   7   3      199.27      200.62      3.67 o 
   4   7   3      285.99      273.43      4.58 o 
   5   7   3       67.46       71.53      2.64 o 
   6   7   3      241.78      239.51      4.45 o 
   7   7   3      186.18      165.80      6.87 o 
   8   7   3      424.03      397.24      7.13 o 
   9   7   3        0.49       -1.57      2.36 o 
  10   7   3       56.79       46.87      3.54 o 
 -10   8   3       12.62       10.88      2.71 o 
  -9   8   3      145.55      143.30      4.63 o 
  -8   8   3      195.39      202.03      4.90 o 
  -7   8   3      176.71      163.46      4.17 o 
  -6   8   3     2557.72     2520.86     38.81 o 
  -5   8   3       36.33       30.82      1.62 o 
  -4   8   3      202.43      219.38      3.78 o 
  -3   8   3      304.86      317.51      4.98 o 
  -2   8   3      302.92      313.62      5.09 o 
  -1   8   3      586.93      719.51      8.57 o 
   0   8   3      297.62      332.59      4.53 o 
   1   8   3       91.30      116.43      2.42 o 
   2   8   3      307.81      322.21      4.58 o 
   3   8   3       29.02       36.51      1.83 o 
   4   8   3      255.96      246.59      4.48 o 
   5   8   3      546.53      592.65      8.23 o 
   6   8   3        1.38        1.93      1.46 o 
   7   8   3      329.38      274.05      5.52 o 
   8   8   3        5.29        9.32      2.06 o 
   9   8   3       68.71       77.87      3.86 o 
  10   8   3        0.73       -1.50      2.95 o 
 -10   9   3       33.44       33.41      3.20 o 
  -9   9   3       46.46       48.48      3.12 o 
  -8   9   3      108.63      101.68      3.94 o 
  -7   9   3      169.68      173.79      4.28 o 
  -6   9   3      987.86      957.71     15.66 o 
  -5   9   3      412.12      415.64      6.32 o 
  -4   9   3     1946.10     1915.46     22.52 o 
  -3   9   3      344.54      347.20     11.00 o 
  -2   9   3      353.73      336.16      5.19 o 
  -1   9   3       69.53       76.50      2.24 o 
   0   9   3      382.67      390.40      5.64 o 
   1   9   3      282.58      284.86      5.11 o 
   2   9   3       79.17       73.98      2.56 o 
   3   9   3      801.77      805.33     10.43 o 
   4   9   3      119.73      133.12      3.74 o 
   5   9   3      389.55      412.04      6.38 o 
   6   9   3      123.65      105.22      3.29 o 
   7   9   3        2.05        1.59      1.76 o 
   8   9   3      307.63      291.56      5.99 o 
   9   9   3       67.06       61.20      3.56 o 
  10   9   3        1.70       -2.00      3.50 o 
 -10  10   3       79.74       92.88      5.85 o 
  -9  10   3       40.93       42.33      3.10 o 
  -8  10   3       64.16       58.03      3.22 o 
  -7  10   3        7.97        6.52      1.91 o 
  -6  10   3      167.04      164.86      4.25 o 
  -5  10   3      743.98      738.09      9.97 o 
  -4  10   3      145.61      130.55      3.29 o 
  -3  10   3      288.55      306.38      4.98 o 
  -2  10   3      154.63      144.90      3.25 o 
  -1  10   3       22.27       23.65      1.36 o 
   0  10   3       19.97       24.85      1.76 o 
   1  10   3       37.98       45.08      2.12 o 
   2  10   3     1676.45     1650.69     21.11 o 
   3  10   3        0.47       -1.19      1.19 o 
   4  10   3       96.77       88.19      3.07 o 
   5  10   3       40.72       39.87      2.35 o 
   6  10   3      152.33      124.28      4.30 o 
   7  10   3      177.42      184.69      4.86 o 
   8  10   3       14.01       14.44      2.40 o 
   9  10   3       31.45       31.90      3.50 o 
  10  10   3       17.85       17.44      6.18 o 
  -9  11   3      176.84      192.63      5.80 o 
  -8  11   3        5.58        6.84      2.32 o 
  -7  11   3        1.49       -1.28      2.00 o 
  -6  11   3      484.11      473.95      7.94 o 
  -5  11   3      293.58      302.65      5.11 o 
  -4  11   3      647.78      650.63      9.06 o 
  -3  11   3        3.26        2.08      1.41 o 
  -2  11   3        0.50        0.30      1.30 o 
  -1  11   3        3.84        4.50      1.36 o 
   0  11   3       46.99       49.03      2.26 o 
   1  11   3        0.00        1.16      1.29 o 
   2  11   3        3.77        5.25      2.22 o 
   3  11   3      259.53      259.00      5.23 o 
   4  11   3        4.97        0.40      1.61 o 
   5  11   3       11.02       10.10      1.75 o 
   6  11   3       67.17       54.52      2.65 o 
   7  11   3       49.82       43.32      2.85 o 
   8  11   3      269.93      255.75      6.05 o 
   9  11   3       19.10       21.97      3.59 o 
  -9  12   3        6.13        6.75      3.43 o 
  -8  12   3      113.85      110.80      5.51 o 
  -7  12   3        4.30        7.47      2.23 o 
  -6  12   3      495.48      495.89      8.40 o 
  -5  12   3      412.88      406.76      6.65 o 
  -4  12   3      165.19      151.68      3.88 o 
  -3  12   3      593.40      558.39      8.00 o 
  -2  12   3       18.24       18.70      1.69 o 
  -1  12   3      143.02      114.29      4.19 o 
   0  12   3      145.29      137.12      3.71 o 
   1  12   3      147.50      133.32      3.65 o 
   2  12   3      187.48      184.08      4.87 o 
   3  12   3       11.02       30.02      2.15 o 
   4  12   3      422.33      420.67      7.25 o 
   5  12   3        8.76        2.22      2.27 o 
   6  12   3      102.38      104.29      5.13 o 
   7  12   3        0.69       -1.15      2.50 o 
   8  12   3      119.31      123.17      5.64 o 
   9  12   3       76.78       82.01      5.17 o 
  -8  13   3       10.00        9.15      3.17 o 
  -7  13   3       19.76       17.03      2.60 o 
  -6  13   3        2.05        2.22      2.24 o 
  -5  13   3      394.57      392.32      8.36 o 
  -4  13   3      116.11      109.95      3.64 o 
  -3  13   3       76.70       72.75      3.01 o 
  -2  13   3      754.36      715.42      9.83 o 
  -1  13   3       15.38       13.78      1.91 o 
   0  13   3       27.08       33.33      2.27 o 
   1  13   3      524.63      523.19      8.35 o 
   2  13   3      131.38      131.81      4.04 o 
   3  13   3     1565.41     1541.79     20.40 o 
   4  13   3        3.93        5.91      1.86 o 
   5  13   3        9.95        9.95      2.16 o 
   6  13   3      152.29      169.02      4.86 o 
   7  13   3       49.00       56.88      3.92 o 
   8  13   3       12.96       12.64      3.28 o 
  -8  14   3      197.43      210.00      6.83 o 
  -7  14   3       73.37       69.74      4.53 o 
  -6  14   3       50.48       53.16      4.19 o 
  -5  14   3       48.80       45.10      3.33 o 
  -4  14   3       10.81        9.06      4.00 o 
  -3  14   3        8.06       12.36      2.07 o 
  -2  14   3       29.99       38.97      2.69 o 
  -1  14   3      367.83      337.57      6.99 o 
   0  14   3      316.83      277.57      7.03 o 
   1  14   3       10.48       13.47      2.05 o 
   2  14   3      364.92      385.23      6.97 o 
   3  14   3       70.96       65.69      3.10 o 
   4  14   3       20.13       20.71      2.16 o 
   5  14   3       81.65       71.33      3.26 o 
   6  14   3       32.72       39.53      2.97 o 
   7  14   3        0.90        1.39      3.29 o 
  -7  15   3       22.91       23.74      3.76 o 
  -6  15   3       94.26       88.03      5.07 o 
  -5  15   3        1.98        4.02      2.93 o 
  -4  15   3       33.52       36.38      3.04 o 
  -3  15   3        0.59       -0.78      2.22 o 
  -2  15   3        0.01       -0.41      2.51 o 
  -1  15   3        4.37        3.37      2.13 o 
   0  15   3      510.66      508.33      9.31 o 
   1  15   3      317.17      323.51      7.06 o 
   2  15   3       17.14       16.01      2.41 o 
   3  15   3      316.70      319.92      7.09 o 
   4  15   3       27.77       29.28      2.86 o 
   5  15   3        6.61        7.53      3.08 o 
   6  15   3      419.66      436.80     10.74 o 
   7  15   3      166.92      183.14      7.41 o 
  -6  16   3        7.75       12.88      3.62 o 
  -5  16   3       40.16       46.21      4.90 o 
  -4  16   3        6.00        7.87      2.81 o 
  -3  16   3      131.39      135.51      5.12 o 
  -2  16   3      197.16      191.35      5.75 o 
  -1  16   3       39.68       44.47      2.92 o 
   0  16   3        4.27        0.06      2.33 o 
   1  16   3        0.01       -2.88      2.88 o 
   2  16   3       51.55       44.40      3.22 o 
   3  16   3        9.86       15.94      2.73 o 
   4  16   3        8.06        0.48      2.73 o 
   5  16   3      231.19      222.79      7.96 o 
   6  16   3       10.50       20.62      3.53 o 
  -5  17   3       10.86        6.60      3.94 o 
  -4  17   3        0.70        2.74      2.93 o 
  -3  17   3       45.13       51.55      3.74 o 
  -2  17   3      137.94      139.80      5.65 o 
  -1  17   3      371.60      394.86      8.44 o 
   0  17   3       14.08       19.69      3.66 o 
   1  17   3       17.50       16.60      2.89 o 
   2  17   3       19.71       18.10      3.16 o 
   3  17   3       78.59       84.02      4.32 o 
   4  17   3       35.56       36.03      4.80 o 
   5  17   3       32.20       20.61      3.72 o 
  -4  18   3       11.52       10.20      3.96 o 
  -3  18   3       45.76       43.55      3.72 o 
  -2  18   3       29.63       34.82      3.43 o 
  -1  18   3       75.09       74.06      4.23 o 
   0  18   3       14.98       18.11      2.96 o 
   1  18   3       84.87      110.33      5.25 o 
   2  18   3        9.73        8.66      3.29 o 
   3  18   3       18.67       24.26      3.70 o 
  -1  19   3      319.64      342.29      9.72 o 
   0  19   3      111.25      119.43      6.20 o 
   1  19   3       42.09       46.59      5.51 o 
 -11   0   4       53.97       50.46      5.09 o 
 -10   0   4      257.52      240.20     12.51 o 
  -9   0   4     1885.54     1791.33     31.50 o 
  -8   0   4       28.96       27.25      2.90 o 
  -7   0   4     2075.72     1869.03     31.14 o 
  -6   0   4       81.07       75.11      2.93 o 
  -5   0   4     2369.18     2536.56     36.27 o 
  -4   0   4     2885.11     3049.36     43.20 o 
  -3   0   4      348.10      322.05      6.77 o 
  -2   0   4     1037.01     1053.36     15.49 o 
  -1   0   4      114.45       95.17      2.74 o 
   0   0   4     2530.05     2471.72     50.58 o 
   1   0   4       14.56       12.70      1.09 o 
   2   0   4     2551.33     2918.06     49.05 o 
   3   0   4     4519.67     4700.98     66.44 o 
   4   0   4       46.69       49.79      6.11 o 
   5   0   4     5318.71     5779.46    105.42 o 
   6   0   4      236.51      213.51     14.23 o 
   7   0   4        2.24        0.35      1.90 o 
   8   0   4     1140.41     1119.69     23.46 o 
   9   0   4      480.09      477.06     12.37 o 
  10   0   4       39.42       39.15      4.30 o 
  11   0   4       26.21       22.19      4.78 o 
 -11   1   4        1.66        2.81      2.82 o 
 -10   1   4      124.19      117.27      5.69 o 
  -9   1   4      188.74      163.42      4.41 o 
  -8   1   4       23.57       28.80      1.98 o 
  -7   1   4       18.49       16.40      1.48 o 
  -6   1   4        0.30        1.24      1.30 o 
  -5   1   4      134.10      148.97      3.34 o 
  -4   1   4     1198.76     1281.70     15.11 o 
  -3   1   4      222.10      219.14      3.08 o 
  -2   1   4      438.36      451.06      5.94 o 
  -1   1   4       17.46       26.40      1.03 o 
   0   1   4      407.93      403.68      4.85 o 
   1   1   4       25.01       22.31      0.95 o 
   2   1   4      555.91      592.02      9.39 o 
   3   1   4     1111.51     1143.81     12.00 o 
   4   1   4      385.16      419.13      6.08 o 
   5   1   4       19.22       18.53      1.86 o 
   6   1   4      388.49      353.37      6.40 o 
   7   1   4       51.34       48.21      2.40 o 
   8   1   4      268.69      271.48      5.83 o 
   9   1   4      196.37      184.75      5.17 o 
  10   1   4       82.56       95.58      4.44 o 
  11   1   4       89.38      112.03      5.41 o 
 -11   2   4      101.80      110.27      5.17 o 
 -10   2   4      188.40      164.32      5.17 o 
  -9   2   4       12.03       18.11      2.18 o 
  -8   2   4      230.28      222.81      4.69 o 
  -7   2   4       18.02       14.43      1.51 o 
  -6   2   4      129.10      129.30      3.36 o 
  -5   2   4     1405.39     1332.65     17.16 o 
  -4   2   4        2.25        3.23      1.18 o 
  -3   2   4      321.74      306.32      3.97 o 
  -2   2   4       40.15       40.08      1.23 o 
  -1   2   4      766.50      759.82      8.99 o 
   0   2   4     4310.56     4710.38     56.16 o 
   1   2   4       62.01       55.22      1.41 o 
   2   2   4     3061.04     3242.01     36.81 o 
   3   2   4      264.36      273.10      3.73 o 
   4   2   4       36.05       40.18      1.68 o 
   5   2   4      145.52      146.30      3.01 o 
   6   2   4      101.41       99.29      2.89 o 
   7   2   4      885.33      869.90     13.10 o 
   8   2   4       71.82       67.54      3.29 o 
   9   2   4      183.32      186.05      5.18 o 
  10   2   4      343.55      341.88      7.56 o 
  11   2   4        7.91       10.98      3.26 o 
 -11   3   4       27.94       43.59      3.48 o 
 -10   3   4       64.20       59.08      3.44 o 
  -9   3   4        1.28        0.91      2.36 o 
  -8   3   4      844.90      785.73     11.37 o 
  -7   3   4       42.44       49.47      2.37 o 
  -6   3   4        6.86        9.08      1.46 o 
  -5   3   4      351.35      335.87      5.62 o 
  -4   3   4      366.63      391.67      6.02 o 
  -3   3   4     3080.32     3250.36     39.49 o 
  -2   3   4     1802.96     1872.54     25.08 o 
  -1   3   4     3821.02     4183.14     50.08 o 
   0   3   4      294.93      291.54      4.47 o 
   1   3   4        0.83       -0.60      0.60 o 
   2   3   4      279.13      280.73      3.77 o 
   3   3   4       59.92       61.56      1.71 o 
   4   3   4      752.57      792.82     10.72 o 
   5   3   4       86.94       88.47      2.92 o 
   6   3   4       33.80       34.38      1.73 o 
   7   3   4      200.60      187.77      3.99 o 
   8   3   4      390.24      377.44      7.22 o 
   9   3   4      512.73      500.33      9.05 o 
  10   3   4      169.69      165.57      5.59 o 
  11   3   4       77.98       87.22      4.64 o 
 -11   4   4        5.07        9.68      3.23 o 
 -10   4   4        4.00       -0.55      2.47 o 
  -9   4   4        0.48        3.11      2.01 o 
  -8   4   4        9.28       12.93      1.76 o 
  -7   4   4       83.19       73.64      2.83 o 
  -6   4   4        0.04       -0.70      1.29 o 
  -5   4   4      609.96      601.59      8.75 o 
  -4   4   4       29.87       31.48      1.75 o 
  -3   4   4      260.01      248.46      3.70 o 
  -2   4   4     4142.43     4346.51     52.73 o 
  -1   4   4       54.51       43.85      1.81 o 
   0   4   4       30.42       41.71      1.75 o 
   1   4   4      611.62      630.95      7.37 o 
   2   4   4      556.02      597.74      8.11 o 
   3   4   4        1.11        2.77      0.94 o 
   4   4   4       51.54       52.27      1.96 o 
   5   4   4      178.85      178.95      3.91 o 
   6   4   4       39.38       39.19      3.71 o 
   7   4   4      601.64      572.79      8.65 o 
   8   4   4      196.60      197.96      5.02 o 
   9   4   4       42.28       35.61      2.99 o 
  10   4   4      623.26      652.17     11.61 o 
  11   4   4        5.46        6.20      3.71 o 
 -11   5   4      253.07      267.88      7.71 o 
 -10   5   4       65.06       66.23      3.57 o 
  -9   5   4        9.86       15.04      2.30 o 
  -8   5   4        2.62        5.40      1.80 o 
  -7   5   4        0.28        1.68      1.47 o 
  -6   5   4       82.38       60.64      2.56 o 
  -5   5   4       38.94       38.20      2.15 o 
  -4   5   4      125.35      108.94      3.06 o 
  -3   5   4        0.10        0.85      0.90 o 
  -2   5   4       32.68       42.52      1.56 o 
  -1   5   4     5560.55     6076.03     72.46 o 
   0   5   4      261.01      274.91      4.46 o 
   1   5   4     1341.40     1420.32     15.59 o 
   2   5   4       49.51       42.03      1.75 o 
   3   5   4      180.88      161.35      3.12 o 
   4   5   4      332.75      306.44      4.86 o 
   5   5   4        1.80        2.86      1.04 o 
   6   5   4        0.21        1.72      1.39 o 
   7   5   4        1.38        2.16      1.55 o 
   8   5   4      258.11      265.43      5.90 o 
   9   5   4      175.30      177.63      5.25 o 
  10   5   4        2.76        1.47      2.74 o 
  11   5   4       60.43       82.61      4.63 o 
 -11   6   4      115.02      134.62      8.76 o 
 -10   6   4      104.37      113.56      5.39 o 
  -9   6   4        4.86        9.98      2.28 o 
  -8   6   4       13.77       12.41      2.78 o 
  -7   6   4      275.80      268.80      4.91 o 
  -6   6   4      713.12      699.73     10.12 o 
  -5   6   4      372.66      361.41      6.60 o 
  -4   6   4      109.19      123.03      3.34 o 
  -3   6   4      765.47      772.79      9.78 o 
  -2   6   4      184.72      168.65      2.89 o 
  -1   6   4       36.19       43.80      1.52 o 
   0   6   4    13784.45    15496.86    161.32 o 
   1   6   4       33.34       29.83      1.37 o 
   2   6   4      105.12       92.34      2.41 o 
   3   6   4        1.82        2.80      1.25 o 
   4   6   4      273.85      265.34      6.35 o 
   5   6   4       19.65       19.25      1.58 o 
   6   6   4        0.72       -0.42      1.48 o 
   7   6   4       26.74       17.15      1.93 o 
   8   6   4       10.47       11.31      2.34 o 
   9   6   4       65.68       54.63      3.31 o 
  10   6   4        7.72        2.16      3.97 o 
 -10   7   4       58.22       68.24      5.46 o 
  -9   7   4      141.96      149.79      5.21 o 
  -8   7   4      284.40      293.59      8.47 o 
  -7   7   4       66.78       66.52      4.14 o 
  -6   7   4       49.90       42.15      2.26 o 
  -5   7   4      277.95      271.72      5.15 o 
  -4   7   4     4601.34     4782.61     50.51 o 
  -3   7   4      465.49      478.51      6.64 o 
  -2   7   4     1171.46     1263.67     15.15 o 
  -1   7   4     1457.64     1470.07     16.27 o 
   0   7   4       20.38       19.99      1.20 o 
   1   7   4        4.16       13.82      1.25 o 
   2   7   4     1636.34     1664.53     19.57 o 
   3   7   4      620.27      692.08      9.03 o 
   4   7   4      520.60      522.85      7.33 o 
   5   7   4       73.97       87.41      2.85 o 
   6   7   4      653.54      588.07      8.21 o 
   7   7   4      185.32      167.50      4.37 o 
   8   7   4       93.98       89.07      3.80 o 
   9   7   4       22.26       29.32      2.96 o 
  10   7   4       46.57       45.35      6.11 o 
 -10   8   4      111.12      111.55      4.68 o 
  -9   8   4      187.65      194.05      5.27 o 
  -8   8   4       76.56       83.72      3.72 o 
  -7   8   4       76.46       67.11      2.89 o 
  -6   8   4       13.41       16.52      1.75 o 
  -5   8   4     2941.61     2920.42     36.38 o 
  -4   8   4     1375.35     1339.60     16.22 o 
  -3   8   4      288.24      295.84      4.79 o 
  -2   8   4       29.50       28.94      1.64 o 
  -1   8   4        6.81        3.74      1.23 o 
   0   8   4     2252.99     2349.69     31.21 o 
   1   8   4      952.01      960.73     11.92 o 
   2   8   4       38.26       34.33      1.86 o 
   3   8   4      375.74      344.26      5.37 o 
   4   8   4       86.64       95.16      2.91 o 
   5   8   4       62.69       63.08      2.56 o 
   6   8   4        7.58       11.73      1.72 o 
   7   8   4      182.65      195.37      4.81 o 
   8   8   4      274.70      257.13      5.79 o 
   9   8   4       26.32       22.67      2.94 o 
  10   8   4        3.68       -0.07      3.13 o 
 -10   9   4        5.56        6.30      2.92 o 
  -9   9   4       22.40       21.98      2.77 o 
  -8   9   4      324.07      315.42      6.57 o 
  -7   9   4       65.62       63.48      2.85 o 
  -6   9   4     2726.15     2674.71     49.89 o 
  -5   9   4      353.54      351.43      5.63 o 
  -4   9   4       77.52       62.41      2.50 o 
  -3   9   4       92.39       89.69      2.99 o 
  -2   9   4        0.02       -0.04      1.15 o 
  -1   9   4       60.78       60.33      2.29 o 
   0   9   4       95.29       98.88      2.69 o 
   1   9   4      871.45      930.70     10.94 o 
   2   9   4      469.17      449.79      7.08 o 
   3   9   4      603.55      585.69      8.07 o 
   4   9   4        9.37        8.77      1.52 o 
   5   9   4       52.03       50.57      2.36 o 
   6   9   4       26.74       23.10      2.05 o 
   7   9   4       18.71       16.27      2.09 o 
   8   9   4      202.72      179.79      4.96 o 
   9   9   4       18.97       21.63      3.02 o 
  10   9   4        9.40        8.43      5.76 o 
  -9  10   4      102.82      121.01      4.90 o 
  -8  10   4      140.75      139.85      5.09 o 
  -7  10   4      127.94      120.77      3.98 o 
  -6  10   4      362.83      361.02      6.53 o 
  -5  10   4     1245.07     1204.11     15.02 o 
  -4  10   4       26.18       26.86      1.87 o 
  -3  10   4       48.08       46.36      2.18 o 
  -2  10   4        2.54        2.44      1.28 o 
  -1  10   4      438.39      435.23      6.33 o 
   0  10   4      578.64      567.00      7.24 o 
   1  10   4        1.28        0.44      1.21 o 
   2  10   4      322.91      306.22      4.61 o 
   3  10   4      403.54      394.69      6.15 o 
   4  10   4        4.60        3.81      1.58 o 
   5  10   4     1359.80     1366.15     17.00 o 
   6  10   4        0.29       -0.16      1.80 o 
   7  10   4       67.57       56.37      2.97 o 
   8  10   4       18.89       19.44      2.60 o 
   9  10   4        0.32       -2.13      3.03 o 
  -9  11   4      210.87      221.78      6.21 o 
  -8  11   4      288.96      290.73      7.24 o 
  -7  11   4      366.80      359.12      6.82 o 
  -6  11   4      103.77      108.13      5.59 o 
  -5  11   4        0.59        0.99      1.78 o 
  -4  11   4      517.62      485.89      7.34 o 
  -3  11   4        0.18        0.78      1.44 o 
  -2  11   4      308.66      299.34      5.48 o 
  -1  11   4      814.71      816.06     10.64 o 
   0  11   4      676.53      626.02     13.42 o 
   1  11   4     2737.36     2744.01     34.11 o 
   2  11   4       20.86       20.13      1.81 o 
   3  11   4      310.81      299.44      5.27 o 
   4  11   4      108.03      107.08      3.50 o 
   5  11   4      177.81      171.80      4.54 o 
   6  11   4        4.75        5.45      2.10 o 
   7  11   4       68.51       68.01      3.28 o 
   8  11   4       12.11        5.07      3.75 o 
   9  11   4       87.36       78.03      4.67 o 
  -9  12   4       62.01       69.16      3.81 o 
  -8  12   4      538.01      552.99      9.62 o 
  -7  12   4       20.26       20.84      2.51 o 
  -6  12   4       40.99       40.12      2.80 o 
  -5  12   4      287.00      293.40      6.09 o 
  -4  12   4       31.49       33.54      2.30 o 
  -3  12   4      167.37      167.59      4.10 o 
  -2  12   4      107.73       97.37      3.19 o 
  -1  12   4      516.39      494.06      7.95 o 
   0  12   4      113.28      110.23      4.29 o 
   1  12   4       63.86       72.27      3.02 o 
   2  12   4     1101.62     1094.42     15.03 o 
   3  12   4     1310.99     1290.86     17.44 o 
   4  12   4       27.73       22.82      2.05 o 
   5  12   4       85.82       92.43      3.75 o 
   6  12   4       55.82       55.36      3.32 o 
   7  12   4       25.27       28.32      3.01 o 
   8  12   4        0.01       -1.78      3.04 o 
  -8  13   4      201.67      220.43      6.82 o 
  -7  13   4       49.84       52.86      3.39 o 
  -6  13   4       29.55       28.34      2.70 o 
  -5  13   4       25.69       24.06      2.47 o 
  -4  13   4       50.63       53.24      2.70 o 
  -3  13   4      102.35      108.94      3.92 o 
  -2  13   4        0.93       -0.29      1.90 o 
  -1  13   4       70.42       66.79      2.92 o 
   0  13   4       44.96       37.16      2.41 o 
   1  13   4      271.69      263.24      5.52 o 
   2  13   4      441.08      409.33      7.32 o 
   3  13   4       34.04       35.01      2.58 o 
   4  13   4        9.91        7.30      2.11 o 
   5  13   4       33.77       41.73      2.66 o 
   6  13   4       11.85       13.78      2.44 o 
   7  13   4        0.59        2.12      5.03 o 
   8  13   4        7.65       11.10      3.45 o 
  -7  14   4       83.04       90.78      6.70 o 
  -6  14   4        8.62        5.74      3.34 o 
  -5  14   4       73.17       80.20      5.82 o 
  -4  14   4       32.92       34.99      2.87 o 
  -3  14   4      199.51      200.16      5.57 o 
  -2  14   4     1027.47      978.55     15.23 o 
  -1  14   4      169.70      140.93      6.09 o 
   0  14   4       65.32       66.94      3.20 o 
   1  14   4       22.39       21.34      2.36 o 
   2  14   4       65.06       69.98      3.35 o 
   3  14   4      312.30      306.25      6.22 o 
   4  14   4        8.75        6.54      2.29 o 
   5  14   4       35.84       40.39      2.94 o 
   6  14   4       26.47       30.66      3.15 o 
   7  14   4       94.65      102.68      5.05 o 
  -7  15   4       65.18       71.05      4.84 o 
  -6  15   4      326.78      320.37      8.64 o 
  -5  15   4      175.37      177.98      6.44 o 
  -4  15   4       37.77       34.04      3.20 o 
  -3  15   4       53.09       44.22      2.93 o 
  -2  15   4       56.43       45.25      2.83 o 
  -1  15   4      523.71      527.00     11.71 o 
   0  15   4       30.10       44.22      3.06 o 
   1  15   4      281.93      296.38      6.82 o 
   2  15   4       13.30       10.70      2.49 o 
   3  15   4        0.67        0.24      2.22 o 
   4  15   4        3.01        0.65      2.74 o 
   5  15   4        9.76       10.67      2.84 o 
   6  15   4        1.37        4.54      3.15 o 
  -6  16   4       10.73       12.31      4.42 o 
  -5  16   4       83.64       95.49      6.85 o 
  -4  16   4       19.47       17.75      3.99 o 
  -3  16   4      574.13      599.88     10.94 o 
  -2  16   4       98.70       99.27      4.38 o 
  -1  16   4        0.55        3.33      2.53 o 
   0  16   4        4.78        6.60      2.74 o 
   1  16   4        0.01       -0.54      2.50 o 
   2  16   4      144.71      153.11      5.73 o 
   3  16   4       13.14       14.45      2.77 o 
   4  16   4      240.19      264.43      7.26 o 
   5  16   4       34.38       41.57      3.96 o 
  -5  17   4        2.46        7.68      5.14 o 
  -4  17   4        0.11       -0.14      3.81 o 
  -3  17   4      109.21      100.79      5.41 o 
  -2  17   4        2.03        4.42      3.27 o 
  -1  17   4       82.54       87.93      6.93 o 
   0  17   4        0.01        5.57      3.16 o 
   1  17   4       17.51       14.96      3.31 o 
   2  17   4       34.71       35.12      3.83 o 
   3  17   4       75.28       77.34      5.03 o 
   4  17   4       78.32       82.56      7.51 o 
  -3  18   4       65.16       78.16      5.27 o 
  -2  18   4        9.81        9.60      3.96 o 
  -1  18   4        3.89        2.92      3.55 o 
   0  18   4       30.79       34.69      4.18 o 
   1  18   4       15.28       24.53      3.93 o 
   2  18   4      281.90      290.29      9.08 o 
   3  18   4        0.25        0.88      6.75 o 
 -11   1   5       97.90      108.11      5.57 o 
 -10   1   5       49.62       52.34      3.25 o 
  -9   1   5       17.80       12.51      2.22 o 
  -8   1   5        3.51       -1.65      1.65 o 
  -7   1   5      107.37       93.72      3.01 o 
  -6   1   5      137.73      149.38      3.50 o 
  -5   1   5      372.70      362.73      9.89 o 
  -4   1   5      388.40      415.62      8.00 o 
  -3   1   5     1979.61     2121.86     22.80 o 
  -2   1   5        4.77        7.87      0.97 o 
  -1   1   5     1853.84     1989.25     21.42 o 
   0   1   5      115.55      108.75      2.03 o 
   1   1   5      150.48      154.04      2.68 o 
   2   1   5     1197.36     1230.72     13.70 o 
   3   1   5      927.84      938.97     10.68 o 
   4   1   5      404.93      387.14      5.73 o 
   5   1   5      917.74      871.42     21.29 o 
   6   1   5       10.57       10.80      1.49 o 
   7   1   5      300.65      292.06      5.95 o 
   8   1   5       48.16       49.25      3.63 o 
   9   1   5        1.76        2.37      2.80 o 
  10   1   5        3.16        3.34      2.78 o 
  11   1   5        2.37       -1.43      3.26 o 
 -11   2   5       92.58      113.19      5.98 o 
 -10   2   5       17.21       13.56      2.46 o 
  -9   2   5     1514.49     1437.46     21.22 o 
  -8   2   5      238.10      214.02      4.72 o 
  -7   2   5       55.14       54.01      2.65 o 
  -6   2   5       30.71       29.93      1.75 o 
  -5   2   5        9.04        7.52      1.53 o 
  -4   2   5      991.73     1000.36     13.24 o 
  -3   2   5      232.60      223.19      3.29 o 
  -2   2   5       28.68       22.17      1.09 o 
  -1   2   5      884.17      891.66     10.05 o 
   0   2   5      729.11      792.76     10.45 o 
   1   2   5      924.56      921.89     10.43 o 
   2   2   5       57.19       56.65      1.86 o 
   3   2   5     3314.29     3451.42     36.78 o 
   4   2   5       65.65       59.63      2.03 o 
   5   2   5      378.12      398.32      5.88 o 
   6   2   5      154.02      136.94      3.83 o 
   7   2   5        0.15       -1.63      1.63 o 
   8   2   5      760.75      750.24     12.10 o 
   9   2   5       22.87       22.63      2.60 o 
  10   2   5       36.36       46.30      3.42 o 
  11   2   5        8.85        9.46      3.40 o 
 -11   3   5        0.04       -3.66      3.66 o 
 -10   3   5       62.35       58.27      3.79 o 
  -9   3   5       21.30       20.11      2.38 o 
  -8   3   5      133.84      130.59      3.93 o 
  -7   3   5       71.22       70.99      2.80 o 
  -6   3   5       55.53       66.01      2.62 o 
  -5   3   5      307.29      263.97      5.36 o 
  -4   3   5      126.30      123.77      3.17 o 
  -3   3   5      946.96      908.84     10.34 o 
  -2   3   5      491.14      493.64      6.60 o 
  -1   3   5      552.01      615.51      9.09 o 
   0   3   5     2517.75     2781.96     36.38 o 
   1   3   5     1067.02     1115.58     12.43 o 
   2   3   5      735.16      694.95      8.70 o 
   3   3   5      155.68      150.02      3.16 o 
   4   3   5       82.89       89.71      2.22 o 
   5   3   5       23.01       22.82      1.66 o 
   6   3   5       12.63        8.38      1.50 o 
   7   3   5      655.58      645.02     10.45 o 
   8   3   5        8.97        6.24      1.98 o 
   9   3   5      316.68      308.55      7.00 o 
  10   3   5      116.79      122.78      5.28 o 
 -11   4   5      160.67      202.62      8.63 o 
 -10   4   5        8.82        4.40      2.56 o 
  -9   4   5       26.31       29.00      2.37 o 
  -8   4   5        6.73        6.37      1.86 o 
  -7   4   5       10.96       10.70      1.58 o 
  -6   4   5      284.76      293.33      5.36 o 
  -5   4   5       41.90       51.62      2.82 o 
  -4   4   5     2043.92     2083.05     26.12 o 
  -3   4   5        6.73        3.34      1.00 o 
  -2   4   5     1573.78     1714.32     19.75 o 
  -1   4   5      843.78      876.90     11.66 o 
   0   4   5      107.79      111.64      2.83 o 
   1   4   5      227.49      211.82      3.48 o 
   2   4   5       43.23       44.61      1.69 o 
   3   4   5       95.60       91.37      2.49 o 
   4   4   5       10.36        9.68      1.23 o 
   5   4   5      191.15      176.70      3.91 o 
   6   4   5       87.38       66.12      2.66 o 
   7   4   5      380.36      355.92      6.26 o 
   8   4   5      191.28      177.40      5.09 o 
   9   4   5      215.94      206.98      5.75 o 
  10   4   5      110.18      112.16      5.48 o 
 -11   5   5       22.28       18.14      4.51 o 
 -10   5   5        0.13        1.92      2.82 o 
  -9   5   5        1.43        2.21      2.17 o 
  -8   5   5       20.31       17.28      2.08 o 
  -7   5   5        0.85        1.09      1.55 o 
  -6   5   5      529.10      502.55      7.87 o 
  -5   5   5      146.14      149.06      3.63 o 
  -4   5   5        0.44        0.92      1.36 o 
  -3   5   5     1653.83     1627.47     18.13 o 
  -2   5   5       17.07       16.07      1.09 o 
  -1   5   5     2116.56     2386.79     29.36 o 
   0   5   5     2189.25     2334.81     28.77 o 
   1   5   5     1439.01     1556.26     19.67 o 
   2   5   5      428.23      450.52      5.85 o 
   3   5   5       96.18      101.12      2.74 o 
   4   5   5        0.09        0.32      1.17 o 
   5   5   5        1.18        2.37      1.16 o 
   6   5   5       57.12       45.25      3.34 o 
   7   5   5     1638.08     1521.55     19.91 o 
   8   5   5       73.09       67.70      3.62 o 
   9   5   5       26.87       18.00      2.82 o 
  10   5   5       25.79       23.87      3.62 o 
 -10   6   5        2.55        2.90      2.63 o 
  -9   6   5        7.14        5.48      2.27 o 
  -8   6   5       11.98        8.33      1.79 o 
  -7   6   5        5.72        6.05      1.99 o 
  -6   6   5      612.56      562.38      8.11 o 
  -5   6   5       48.76       49.36      2.32 o 
  -4   6   5      459.91      448.15      7.09 o 
  -3   6   5        7.64        6.09      1.29 o 
  -2   6   5        0.06        0.57      0.95 o 
  -1   6   5        6.00        2.35      1.36 o 
   0   6   5        5.37        4.09      1.41 o 
   1   6   5     7098.14     7683.01     80.64 o 
   2   6   5      312.74      289.92      4.70 o 
   3   6   5     1646.87     1610.53     19.12 o 
   4   6   5       49.39       55.82      2.32 o 
   5   6   5      123.10      115.33      3.14 o 
   6   6   5      228.97      201.48      4.43 o 
   7   6   5      355.91      343.82      6.36 o 
   8   6   5        0.10        2.80      2.13 o 
   9   6   5        9.04       12.88      2.72 o 
  10   6   5      163.11      182.81      6.53 o 
 -10   7   5        3.56        4.89      5.18 o 
  -9   7   5        0.30        4.13      2.33 o 
  -8   7   5      106.28       97.33      4.49 o 
  -7   7   5        3.15       -0.61      1.81 o 
  -6   7   5        4.57        3.72      1.90 o 
  -5   7   5     2048.95     1995.31     25.43 o 
  -4   7   5        6.41        5.08      1.20 o 
  -3   7   5        0.55        0.93      1.26 o 
  -2   7   5       34.83       48.22      1.80 o 
  -1   7   5      441.61      435.43      6.88 o 
   0   7   5        4.62        6.49      1.51 o 
   1   7   5       41.87       44.45      1.74 o 
   2   7   5     3630.73     3839.47     43.58 o 
   3   7   5        5.57        8.30      1.39 o 
   4   7   5        0.89        0.06      1.33 o 
   5   7   5        2.89        2.14      1.51 o 
   6   7   5      202.09      179.27      4.31 o 
   7   7   5      286.10      286.62      5.90 o 
   8   7   5       83.58       87.15      5.10 o 
   9   7   5       13.07       11.25      3.03 o 
  10   7   5        2.62        3.98      3.29 o 
 -10   8   5      131.46      139.30      5.77 o 
  -9   8   5      211.76      224.96      5.85 o 
  -8   8   5       95.27      105.18      4.12 o 
  -7   8   5      378.27      376.82      6.38 o 
  -6   8   5     1576.62     1576.01     20.82 o 
  -5   8   5       61.17       58.22      2.60 o 
  -4   8   5       23.84       28.21      1.72 o 
  -3   8   5       12.11       11.86      1.46 o 
  -2   8   5       43.06       48.85      1.94 o 
  -1   8   5       88.54      101.49      2.47 o 
   0   8   5       96.25       85.56      2.54 o 
   1   8   5      841.50      795.20      9.55 o 
   2   8   5       41.38       41.29      1.90 o 
   3   8   5      218.79      214.18      4.09 o 
   4   8   5      107.37      106.18      3.18 o 
   5   8   5        0.16        0.71      1.61 o 
   6   8   5        3.42        3.93      2.28 o 
   7   8   5       99.53       90.56      3.82 o 
   8   8   5       19.55       19.00      4.01 o 
   9   8   5        1.82       -2.70      3.66 o 
 -10   9   5       42.75       53.06      5.76 o 
  -9   9   5       84.20       81.88      3.90 o 
  -8   9   5       57.86       61.78      3.17 o 
  -7   9   5      525.26      536.41      8.81 o 
  -6   9   5       99.70       97.45      4.07 o 
  -5   9   5       43.34       44.48      2.29 o 
  -4   9   5      209.37      200.88      4.05 o 
  -3   9   5        3.71        3.67      1.41 o 
  -2   9   5       46.87       48.79      2.10 o 
  -1   9   5      905.56      944.46     11.14 o 
   0   9   5      445.58      465.96      6.72 o 
   1   9   5       57.06       60.43      2.40 o 
   2   9   5     1491.60     1494.42     18.04 o 
   3   9   5        9.18       10.48      1.60 o 
   4   9   5      117.21       99.93      3.61 o 
   5   9   5      710.25      702.84      9.73 o 
   6   9   5      226.35      230.03      5.21 o 
   7   9   5       22.05       12.55      2.27 o 
   8   9   5      120.49      122.07      5.13 o 
   9   9   5       41.66       41.74      3.65 o 
  -9  10   5      162.23      169.23      5.42 o 
  -8  10   5        6.11        3.85      2.37 o 
  -7  10   5      328.24      316.59      6.48 o 
  -6  10   5       24.89       23.17      2.37 o 
  -5  10   5      920.23      909.31     15.75 o 
  -4  10   5       47.14       41.54      2.12 o 
  -3  10   5      243.12      226.10      4.47 o 
  -2  10   5      400.05      327.69      5.44 o 
  -1  10   5        5.45        7.64      1.38 o 
   0  10   5       14.82       15.47      1.46 o 
   1  10   5       29.32       35.01      1.87 o 
   2  10   5      405.70      399.90      6.26 o 
   3  10   5     3946.95     4028.07     46.08 o 
   4  10   5      537.77      525.11      7.84 o 
   5  10   5      119.80      116.93      4.91 o 
   6  10   5       68.52       75.37      3.40 o 
   7  10   5        0.92       -2.56      2.56 o 
   8  10   5       13.95       13.10      2.95 o 
   9  10   5        4.95       -0.20      3.30 o 
  -9  11   5       17.88       12.47      3.35 o 
  -8  11   5      143.56      143.71      5.17 o 
  -7  11   5       47.38       50.31      2.93 o 
  -6  11   5      119.15      121.70      3.98 o 
  -5  11   5       44.59       43.12      2.46 o 
  -4  11   5        3.62        6.04      1.87 o 
  -3  11   5      355.85      371.82      6.12 o 
  -2  11   5       42.92       47.57      2.25 o 
  -1  11   5     1039.55      953.24     12.29 o 
   0  11   5        9.12       10.11      1.57 o 
   1  11   5        9.76        6.73      1.49 o 
   2  11   5     1272.22     1292.89     16.11 o 
   3  11   5       58.29       54.45      2.36 o 
   4  11   5       50.26       47.78      2.47 o 
   5  11   5      155.85      147.67      4.70 o 
   6  11   5        0.10       -2.17      2.17 o 
   7  11   5       11.02       11.67      2.66 o 
   8  11   5        4.56        4.43      3.37 o 
  -8  12   5       19.59       21.77      2.98 o 
  -7  12   5        1.61        3.45      2.83 o 
  -6  12   5      202.37      190.67      5.00 o 
  -5  12   5       45.95       46.64      2.70 o 
  -4  12   5        0.95        2.09      2.03 o 
  -3  12   5      395.90      377.46      6.41 o 
  -2  12   5     1240.82     1135.66     14.45 o 
  -1  12   5      154.00      134.20      3.52 o 
   0  12   5      239.06      215.09      4.85 o 
   1  12   5        2.65        2.19      1.78 o 
   2  12   5      184.13      161.19      4.27 o 
   3  12   5        5.13        2.93      1.97 o 
   4  12   5       55.19       49.48      2.92 o 
   5  12   5        1.70        2.45      2.34 o 
   6  12   5       53.56       57.73      3.42 o 
   7  12   5        9.97        6.89      3.00 o 
   8  12   5       73.58       73.65      4.68 o 
  -8  13   5        3.49        2.19      3.63 o 
  -7  13   5       43.84       35.93      3.01 o 
  -6  13   5       75.03       74.56      3.64 o 
  -5  13   5        0.64        0.23      2.15 o 
  -4  13   5      184.78      177.63      8.70 o 
  -3  13   5      138.87      144.44      4.67 o 
  -2  13   5      337.12      322.67      6.36 o 
  -1  13   5        4.39        9.74      2.08 o 
   0  13   5        6.54        7.05      2.01 o 
   1  13   5       17.28       12.95      2.02 o 
   2  13   5      117.29      105.71      3.87 o 
   3  13   5      132.41      123.04      5.99 o 
   4  13   5      544.99      542.13      9.07 o 
   5  13   5        3.42       -1.25      2.96 o 
   6  13   5      283.46      291.29      7.18 o 
   7  13   5       38.68       28.70      3.54 o 
  -7  14   5      134.24      132.06      7.40 o 
  -6  14   5       39.59       42.55      4.39 o 
  -5  14   5        4.39       10.51      3.37 o 
  -4  14   5       36.90       36.68      3.77 o 
  -3  14   5       16.50       14.08      3.07 o 
  -2  14   5      596.57      579.20     15.58 o 
  -1  14   5       71.42       82.68      3.85 o 
   0  14   5      202.61      213.73      5.38 o 
   1  14   5       98.99       97.49      3.98 o 
   2  14   5       74.77       82.84      4.13 o 
   3  14   5       21.36       24.91      2.55 o 
   4  14   5        2.20        3.21      2.37 o 
   5  14   5       18.17       21.04      3.83 o 
   6  14   5        0.03        1.56      3.50 o 
   7  14   5       51.33       50.68      4.73 o 
  -6  15   5        0.07        0.10      6.28 o 
  -5  15   5       11.57        7.79      3.94 o 
  -4  15   5      114.41      109.70      6.42 o 
  -3  15   5        2.88        2.90      2.86 o 
  -2  15   5        7.18       10.00      2.83 o 
  -1  15   5       37.77       36.48      3.37 o 
   0  15   5        0.17        2.68      2.66 o 
   1  15   5       14.39       20.75      3.13 o 
   2  15   5      130.85      135.83      5.75 o 
   3  15   5       23.04       24.88      3.00 o 
   4  15   5        7.84       11.60      3.03 o 
   5  15   5        8.58       11.04      3.24 o 
   6  15   5        0.43        5.35      5.79 o 
  -5  16   5       20.43       26.11      6.61 o 
  -4  16   5        8.38       12.77      3.74 o 
  -3  16   5        0.00       -0.82      3.70 o 
  -2  16   5      101.24       88.00      5.86 o 
  -1  16   5       55.18       47.40      3.82 o 
   0  16   5        6.09        7.91      3.10 o 
   1  16   5       49.20       47.10      4.65 o 
   2  16   5       31.01       31.32      3.66 o 
   3  16   5       59.89       61.55      4.44 o 
   4  16   5        0.08        2.81      3.47 o 
   5  16   5        0.70       -1.95      5.78 o 
  -4  17   5       10.79        9.94      4.30 o 
  -3  17   5       14.08       13.10      6.88 o 
  -2  17   5        3.73        2.46      3.47 o 
  -1  17   5       26.63       31.40      3.89 o 
   0  17   5       98.67       98.15      6.50 o 
   1  17   5       72.75       80.30      7.35 o 
   2  17   5       87.83       95.86      8.96 o 
   3  17   5        7.64       11.62      3.70 o 
  -2  18   5       14.72       26.42      4.13 o 
  -1  18   5        2.47        0.39      3.77 o 
   0  18   5       45.84       59.22      4.79 o 
   1  18   5        2.79       -1.93      3.93 o 
 -11   0   6       40.23       58.93      9.36 o 
 -10   0   6      268.16      257.12      9.55 o 
  -9   0   6        8.11       17.48      3.34 o 
  -8   0   6     1172.77     1080.88     23.37 o 
  -7   0   6       12.62       14.72      2.66 o 
  -6   0   6      300.75      299.49      6.84 o 
  -5   0   6      176.97      190.25      4.99 o 
  -4   0   6      384.26      388.25      8.03 o 
  -3   0   6      292.15      279.69      7.08 o 
  -2   0   6     1810.35     1909.58     31.31 o 
  -1   0   6      966.22      905.11     25.20 o 
   0   0   6       32.85       44.22      2.52 o 
   1   0   6     3780.08     4117.35     65.44 o 
   2   0   6     1200.84     1222.55     21.29 o 
   3   0   6     1110.51     1165.63     19.97 o 
   4   0   6       72.23       59.60      2.55 o 
   5   0   6      251.00      234.49      7.59 o 
   6   0   6       21.80       34.12      3.03 o 
   7   0   6        0.58        2.67      4.30 o 
   8   0   6       29.49       32.67      4.37 o 
   9   0   6      568.89      563.17     14.54 o 
  10   0   6      110.01      105.28     15.82 o 
 -11   1   6      109.50      120.54      6.74 o 
 -10   1   6        1.32       -1.68      2.61 o 
  -9   1   6      587.54      555.78     10.06 o 
  -8   1   6      293.13      278.24      6.61 o 
  -7   1   6      188.52      179.64      4.12 o 
  -6   1   6       50.82       46.06      3.48 o 
  -5   1   6      230.60      216.81      3.69 o 
  -4   1   6      111.57      106.37      3.54 o 
  -3   1   6        3.72        2.37      1.08 o 
  -2   1   6     2593.38     2733.73     31.18 o 
  -1   1   6      188.67      193.45      3.10 o 
   0   1   6      957.49      919.79     10.54 o 
   1   1   6      196.79      199.06      3.66 o 
   2   1   6       12.08       11.70      1.22 o 
   3   1   6     1224.85     1283.58     16.05 o 
   4   1   6      203.34      199.54      3.49 o 
   5   1   6       23.22       18.20      1.42 o 
   6   1   6        7.42        6.40      1.90 o 
   7   1   6       12.46        7.76      1.92 o 
   8   1   6       61.36       56.38      3.10 o 
   9   1   6       38.15       40.00      3.11 o 
  10   1   6      227.32      241.25      6.95 o 
 -11   2   6        4.28        7.47      3.29 o 
 -10   2   6       37.80       42.79      3.26 o 
  -9   2   6        6.90        5.35      3.20 o 
  -8   2   6      454.08      421.42      8.02 o 
  -7   2   6       36.59       37.17      2.50 o 
  -6   2   6       31.24       24.56      1.79 o 
  -5   2   6      464.45      455.84      7.09 o 
  -4   2   6      407.73      412.66      6.40 o 
  -3   2   6        7.34        8.00      1.18 o 
  -2   2   6       27.88       31.23      1.39 o 
  -1   2   6      504.36      492.64      6.14 o 
   0   2   6       31.03       25.47      1.24 o 
   1   2   6      112.29      124.24      2.45 o 
   2   2   6      101.89       90.79      2.46 o 
   3   2   6       55.64       55.69      2.24 o 
   4   2   6     1540.42     1531.25     17.10 o 
   5   2   6       11.99       11.88      1.39 o 
   6   2   6       96.49       75.87      4.63 o 
   7   2   6      149.89      149.47      4.84 o 
   8   2   6      201.58      189.38      5.30 o 
   9   2   6       82.30       71.41      3.78 o 
  10   2   6       15.29        8.24      3.09 o 
 -10   3   6      141.72      143.73      5.14 o 
  -9   3   6      369.02      375.06      7.76 o 
  -8   3   6        5.31        1.87      1.91 o 
  -7   3   6     1538.08     1450.32     19.23 o 
  -6   3   6      129.87      135.26      3.61 o 
  -5   3   6      471.51      485.16      7.55 o 
  -4   3   6      397.47      400.67      5.31 o 
  -3   3   6      390.81      438.52      6.16 o 
  -2   3   6        6.16        3.86      0.93 o 
  -1   3   6      298.90      345.30      5.52 o 
   0   3   6     4956.14     5386.74     64.60 o 
   1   3   6       26.18       24.63      1.17 o 
   2   3   6       52.01       57.19      2.14 o 
   3   3   6     1021.30      987.47     12.24 o 
   4   3   6      378.22      346.34      4.93 o 
   5   3   6      547.21      528.59      8.01 o 
   6   3   6      155.30      163.69      3.85 o 
   7   3   6       14.48        8.26      2.11 o 
   8   3   6      195.14      186.83      5.24 o 
   9   3   6       15.62       15.95      2.75 o 
  10   3   6        6.11        6.66      3.16 o 
 -10   4   6       28.38       30.37      3.73 o 
  -9   4   6       15.22       16.94      2.54 o 
  -8   4   6        2.11        3.66      1.84 o 
  -7   4   6        0.08        0.85      1.67 o 
  -6   4   6      128.77      130.76      3.71 o 
  -5   4   6      223.87      206.52      4.32 o 
  -4   4   6      261.02      251.08      4.74 o 
  -3   4   6      189.94      170.70      3.39 o 
  -2   4   6        6.62        0.77      1.36 o 
  -1   4   6      310.69      308.36      5.25 o 
   0   4   6      290.98      256.32      4.65 o 
   1   4   6       73.13       68.37      3.10 o 
   2   4   6       59.07       63.45      2.19 o 
   3   4   6      112.35      108.89      3.03 o 
   4   4   6      467.00      461.77      6.62 o 
   5   4   6        8.77        7.02      1.57 o 
   6   4   6      240.28      197.75      4.38 o 
   7   4   6       64.21       69.52      3.36 o 
   8   4   6       14.14       14.70      2.40 o 
   9   4   6       97.95       98.81      4.27 o 
  10   4   6       70.59       67.93      5.16 o 
 -10   5   6       79.39       93.01      5.18 o 
  -9   5   6       35.23       32.12      2.88 o 
  -8   5   6        2.27        8.02      2.09 o 
  -7   5   6        9.19       13.91      2.12 o 
  -6   5   6       34.79       34.73      2.10 o 
  -5   5   6     3548.23     3458.21     42.68 o 
  -4   5   6        0.02       -0.70      1.35 o 
  -3   5   6      198.38      185.04      3.27 o 
  -2   5   6      284.16      290.84      5.21 o 
  -1   5   6      311.19      306.11      5.33 o 
   0   5   6       48.42       53.49      2.43 o 
   1   5   6      293.53      294.42      5.23 o 
   2   5   6       68.78       65.60      2.29 o 
   3   5   6        0.70        2.04      1.22 o 
   4   5   6       24.40       23.41      1.61 o 
   5   5   6      176.25      164.61      3.52 o 
   6   5   6      288.13      278.16      5.39 o 
   7   5   6      562.29      553.65      9.71 o 
   8   5   6        6.99        3.91      2.43 o 
   9   5   6      131.20      141.16      5.45 o 
  10   5   6        8.65        2.77      3.71 o 
 -10   6   6        0.11        1.08      3.02 o 
  -9   6   6        1.10        6.33      2.45 o 
  -8   6   6       13.38       17.12      2.18 o 
  -7   6   6      161.38      154.51      4.12 o 
  -6   6   6     2035.25     2017.68     25.94 o 
  -5   6   6     1874.66     1839.91     23.65 o 
  -4   6   6       73.49       80.54      2.91 o 
  -3   6   6      995.06      992.77     11.62 o 
  -2   6   6       82.58       77.40      3.03 o 
  -1   6   6      198.40      202.64      4.31 o 
   0   6   6      479.30      505.43      7.71 o 
   1   6   6       13.72       12.96      1.75 o 
   2   6   6      300.64      286.93      4.39 o 
   3   6   6        0.04        4.16      1.29 o 
   4   6   6      647.67      646.72      8.79 o 
   5   6   6       37.09       40.68      2.03 o 
   6   6   6       72.72       75.48      3.13 o 
   7   6   6      515.86      501.74      9.06 o 
   8   6   6      254.86      249.11      6.33 o 
   9   6   6      334.55      324.67      7.67 o 
  10   6   6        0.01       -3.32      3.32 o 
 -10   7   6      125.23      158.75     12.20 o 
  -9   7   6      548.40      574.49      9.72 o 
  -8   7   6      117.92      124.28      5.67 o 
  -7   7   6      130.59      126.20      3.89 o 
  -6   7   6       27.26       26.72      1.99 o 
  -5   7   6      219.36      213.90      4.60 o 
  -4   7   6      124.71      123.68      3.11 o 
  -3   7   6      505.91      470.35     10.95 o 
  -2   7   6      265.69      249.54      6.70 o 
  -1   7   6      248.31      232.50      4.64 o 
   0   7   6      306.26      313.99      5.63 o 
   1   7   6        0.02        0.65      1.51 o 
   2   7   6      117.84      122.51      2.86 o 
   3   7   6      985.43      942.68     12.04 o 
   4   7   6      139.07      137.72      3.57 o 
   5   7   6      850.07      829.56     11.02 o 
   6   7   6        1.72       -1.31      1.81 o 
   7   7   6      568.88      522.86      9.47 o 
   8   7   6      250.48      232.72      6.36 o 
   9   7   6      110.63      114.06      5.09 o 
  -9   8   6      116.05      110.50      6.54 o 
  -8   8   6       75.08       76.88      3.30 o 
  -7   8   6      174.28      173.63      4.68 o 
  -6   8   6       46.58       46.03      2.71 o 
  -5   8   6        0.82       -0.22      1.58 o 
  -4   8   6      197.45      183.70      3.80 o 
  -3   8   6       51.71       49.76      2.18 o 
  -2   8   6       65.04       67.35      2.95 o 
  -1   8   6     1362.29     1352.50     17.73 o 
   0   8   6      120.77      132.02      3.64 o 
   1   8   6        1.18       -0.29      1.44 o 
   2   8   6       70.49       68.47      2.79 o 
   3   8   6      532.59      507.82      7.35 o 
   4   8   6      630.87      629.91      8.85 o 
   5   8   6        2.69        1.54      1.77 o 
   6   8   6      352.61      348.89      6.53 o 
   7   8   6       31.57       31.79      2.54 o 
   8   8   6      644.37      665.28     11.66 o 
   9   8   6       79.74       84.64      7.06 o 
  -9   9   6       11.02        7.73      4.72 o 
  -8   9   6      270.98      266.63      6.72 o 
  -7   9   6       59.99       51.13      2.78 o 
  -6   9   6       24.87       28.90      2.91 o 
  -5   9   6      173.85      172.58      4.35 o 
  -4   9   6       30.63       31.16      1.97 o 
  -3   9   6       52.84       49.59      2.22 o 
  -2   9   6       88.03       69.96      3.03 o 
  -1   9   6      130.76      118.17      3.59 o 
   1   9   6       64.84       65.62      2.77 o 
   2   9   6     3778.28     3772.43     43.25 o 
   3   9   6      654.93      628.25      8.80 o 
   4   9   6        9.41        6.44      1.75 o 
   5   9   6       18.13       16.57      2.11 o 
   6   9   6       68.91       75.46      4.17 o 
   7   9   6       66.61       71.27      3.42 o 
   8   9   6      112.52      122.06      5.28 o 
   9   9   6       26.22       35.60      3.71 o 
  -9  10   6        3.85        7.97      3.58 o 
  -8  10   6       50.91       49.18      3.21 o 
  -7  10   6       16.88       16.01      2.55 o 
  -6  10   6       55.77       56.26      2.97 o 
  -5  10   6        1.88       -0.41      1.85 o 
  -4  10   6        0.01       -0.27      1.59 o 
  -3  10   6      109.94       96.57      3.21 o 
  -2  10   6       10.26       15.44      1.75 o 
  -1  10   6       23.99       21.50      2.02 o 
   0  10   6       39.39       35.68      2.19 o 
   1  10   6      281.34      285.70      4.91 o 
   2  10   6     2955.89     2958.27     34.36 o 
   3  10   6      613.38      616.10      8.80 o 
   4  10   6       41.02       39.24      2.41 o 
   5  10   6       28.06       27.88      2.33 o 
   6  10   6        0.00        0.86      2.04 o 
   7  10   6       25.55       23.94      3.02 o 
   8  10   6       27.68       33.34      3.50 o 
  -8  11   6       37.60       42.22      3.58 o 
  -7  11   6      228.69      242.10      6.43 o 
  -6  11   6        6.98        9.68      2.65 o 
  -5  11   6       62.19       66.93      3.31 o 
  -4  11   6      265.38      256.51      6.02 o 
  -3  11   6       64.24       61.44      2.94 o 
  -2  11   6      559.08      537.29      8.66 o 
  -1  11   6        0.97        1.85      1.82 o 
   0  11   6     1861.20     1744.83     22.67 o 
   1  11   6        1.73        1.41      1.54 o 
   2  11   6       62.12       68.24      2.89 o 
   3  11   6      168.98      155.64      4.62 o 
   4  11   6       75.38       73.57      3.66 o 
   5  11   6      172.30      176.09      7.29 o 
   6  11   6       36.72       37.82      2.99 o 
   7  11   6      670.64      671.52     11.96 o 
   8  11   6       36.18       42.35      4.01 o 
  -8  12   6        5.63        4.97      3.23 o 
  -7  12   6       22.68       20.07      3.03 o 
  -6  12   6     1434.64     1448.37     21.69 o 
  -5  12   6       25.14       23.39      2.61 o 
  -4  12   6       57.31       50.75      3.14 o 
  -3  12   6      164.23      148.97      4.44 o 
  -2  12   6        7.29        6.01      1.98 o 
  -1  12   6      123.34      113.59      3.88 o 
   0  12   6        8.59       12.77      2.06 o 
   1  12   6      356.01      325.87      6.87 o 
   2  12   6       10.66        9.99      2.22 o 
   3  12   6        9.12        8.42      2.11 o 
   4  12   6      274.59      270.95      5.97 o 
   5  12   6       20.86       20.52      2.83 o 
   6  12   6       13.98       20.05      2.87 o 
   7  12   6        0.71        4.20      3.04 o 
  -7  13   6      114.76      129.92      8.50 o 
  -6  13   6       47.20       50.13      4.42 o 
  -5  13   6        2.47        1.44      2.70 o 
  -4  13   6       27.14       23.51      2.94 o 
  -3  13   6      170.32      161.00      5.25 o 
  -2  13   6      154.53      148.85      4.79 o 
  -1  13   6       88.47       89.57      4.15 o 
   0  13   6      227.30      239.50      5.87 o 
   1  13   6        0.15       -0.27      2.61 o 
   2  13   6        0.05        1.64      2.26 o 
   3  13   6       17.17       22.77      2.68 o 
   4  13   6      124.14      130.47      5.14 o 
   5  13   6      118.78      110.38      5.41 o 
   6  13   6        0.78        5.92      3.42 o 
   7  13   6       29.59       35.91      4.33 o 
  -6  14   6       40.55       42.28      4.69 o 
  -5  14   6        9.89       16.29      5.14 o 
  -4  14   6        0.32       -1.66      2.85 o 
  -3  14   6        7.45        9.68      2.63 o 
  -2  14   6       14.18       16.30      2.69 o 
  -1  14   6      527.35      480.38      9.28 o 
   0  14   6       19.99       20.46      2.52 o 
   1  14   6      297.47      276.80      6.79 o 
   2  14   6      121.03      128.84      4.83 o 
   3  14   6        1.86        4.88      2.73 o 
   4  14   6        1.28        1.28      2.91 o 
   5  14   6        2.29        3.07      3.32 o 
   6  14   6      247.00      295.88      8.78 o 
  -5  15   6        0.41       -2.06      4.00 o 
  -4  15   6       14.38       17.30      3.93 o 
  -3  15   6       23.82       26.25      3.96 o 
  -2  15   6      149.18      155.03      6.29 o 
  -1  15   6       64.09       66.66      4.14 o 
   0  15   6      215.24      209.25      6.81 o 
   1  15   6        0.34       -2.60      2.60 o 
   2  15   6      182.23      187.20      7.14 o 
   3  15   6       26.36       24.61      3.29 o 
   4  15   6       23.43       22.46      3.41 o 
   5  15   6      355.73      394.40     10.02 o 
  -4  16   6        0.82        6.00      4.15 o 
  -3  16   6       65.80       71.88      5.15 o 
  -2  16   6       11.36        8.21      3.64 o 
  -1  16   6        2.34        3.90      3.43 o 
   0  16   6       20.89       24.03      3.61 o 
   1  16   6       22.74       31.72      4.60 o 
   2  16   6       13.00        6.54      3.62 o 
   3  16   6       36.70       47.71      4.32 o 
   4  16   6       18.38       12.43      4.02 o 
  -3  17   6       45.25       46.20      6.57 o 
  -2  17   6      183.33      179.03      8.64 o 
  -1  17   6       10.63       18.03      3.98 o 
   0  17   6        0.24        1.70      3.51 o 
   1  17   6        9.28       13.85      6.08 o 
   2  17   6       70.41       62.82      4.93 o 
 -10   1   7       29.83       28.96      3.30 o 
  -9   1   7      596.50      593.78     10.79 o 
  -8   1   7       97.95       87.38      4.09 o 
  -7   1   7       70.49       73.65      3.44 o 
  -6   1   7        0.00       -0.02      1.46 o 
  -5   1   7      241.56      223.36      4.14 o 
  -4   1   7      627.75      594.15      9.03 o 
  -3   1   7        1.79        0.00      1.09 o 
  -2   1   7       51.02       62.76      2.40 o 
  -1   1   7     2456.32     2551.38     33.10 o 
   0   1   7       85.14       97.42      2.69 o 
   1   1   7      189.67      162.46      3.32 o 
   2   1   7       31.40       27.24      1.64 o 
   3   1   7      228.81      210.94      3.83 o 
   4   1   7       31.73       35.95      1.74 o 
   5   1   7      233.54      223.73      4.48 o 
   6   1   7      101.03      108.57      3.63 o 
   7   1   7       33.53       40.04      2.61 o 
   8   1   7       34.04       36.34      2.95 o 
   9   1   7        2.76        0.37      2.74 o 
  10   1   7      162.24      179.29      8.26 o 
 -10   2   7       10.11       15.57      2.92 o 
  -9   2   7        5.25        7.22      2.45 o 
  -8   2   7       97.66       93.23      4.15 o 
  -7   2   7      247.28      243.81      5.64 o 
  -6   2   7       70.45       72.35      2.90 o 
  -5   2   7      340.50      343.97      6.06 o 
  -4   2   7      394.17      389.83      6.01 o 
  -3   2   7      347.33      349.82      5.36 o 
  -2   2   7      197.69      173.52      3.19 o 
  -1   2   7     1659.04     1730.61     23.03 o 
   0   2   7       39.71       30.44      1.38 o 
   1   2   7      257.95      259.82      4.03 o 
   2   2   7      386.29      422.90      6.12 o 
   3   2   7      283.03      273.67      4.68 o 
   4   2   7      492.70      477.19      6.81 o 
   5   2   7      661.97      658.70      9.59 o 
   6   2   7       18.09       22.70      2.12 o 
   7   2   7      294.35      288.47      6.33 o 
   8   2   7       12.93        8.15      2.86 o 
   9   2   7        2.16        1.60      4.62 o 
  10   2   7       86.31       81.84      4.99 o 
 -10   3   7        9.41        8.60      3.07 o 
  -9   3   7        8.61        8.47      2.57 o 
  -8   3   7      743.70      730.38     12.21 o 
  -7   3   7       63.03       66.48      3.04 o 
  -6   3   7      372.41      386.00      6.72 o 
  -5   3   7      203.13      194.23      4.30 o 
  -4   3   7      665.27      635.26      8.51 o 
  -3   3   7      513.04      502.19      6.94 o 
  -2   3   7      462.43      454.41      8.63 o 
  -1   3   7       14.08        9.45      1.52 o 
   0   3   7       25.44       25.00      1.97 o 
   1   3   7       15.30       15.51      1.63 o 
   2   3   7       21.70       21.82      1.57 o 
   3   3   7      154.17      166.55      3.46 o 
   4   3   7      131.22      124.60      3.11 o 
   5   3   7       18.91       20.30      1.71 o 
   6   3   7      404.02      390.07      7.33 o 
   7   3   7        0.01        1.60      2.01 o 
   8   3   7      233.69      221.26      5.91 o 
   9   3   7       82.43       89.35      4.58 o 
  10   3   7       51.16       60.96      4.16 o 
 -10   4   7       26.27       33.26      3.50 o 
  -9   4   7       52.77       50.48      3.34 o 
  -8   4   7      395.16      406.56      8.09 o 
  -7   4   7        2.72        7.95      1.94 o 
  -6   4   7      281.70      274.20      5.46 o 
  -5   4   7     2588.07     2582.06     32.47 o 
  -4   4   7       49.83       47.47      2.48 o 
  -3   4   7     1066.09     1056.62     12.19 o 
  -2   4   7      517.50      550.84      8.28 o 
  -1   4   7       10.57        9.26      1.61 o 
   0   4   7      490.74      468.21     11.11 o 
   1   4   7        7.98        9.27      1.45 o 
   2   4   7     1660.60     1669.85     21.00 o 
   3   4   7      169.56      168.37      3.62 o 
   4   4   7      542.71      518.70      7.37 o 
   5   4   7      245.62      235.05      4.90 o 
   6   4   7        0.07       -2.44      2.44 o 
   7   4   7     1796.44     1816.63     25.81 o 
   8   4   7        2.07        1.33      3.07 o 
   9   4   7       51.48       49.79      3.55 o 
 -10   5   7        1.67        3.90      2.93 o 
  -9   5   7      125.83      151.92      5.49 o 
  -8   5   7       68.74       83.65      4.00 o 
  -7   5   7      101.00       96.43      3.84 o 
  -6   5   7      770.47      769.63     11.36 o 
  -5   5   7      156.40      166.51      4.46 o 
  -4   5   7       71.52       70.60      2.50 o 
  -3   5   7      563.71      558.90     11.76 o 
  -2   5   7      122.84      115.83      3.37 o 
  -1   5   7        0.97        0.22      1.43 o 
   0   5   7       32.11       34.92      2.08 o 
   1   5   7      400.25      383.46      6.45 o 
   2   5   7      123.15      109.97      2.64 o 
   3   5   7      358.74      352.14      5.58 o 
   4   5   7      228.28      219.09      4.55 o 
   5   5   7      102.19      108.69      3.60 o 
   6   5   7       10.37        9.50      1.94 o 
   7   5   7      101.11      103.74      4.37 o 
   8   5   7      495.24      490.23      9.44 o 
   9   5   7       34.38       27.22      3.36 o 
  -9   6   7       72.44       79.75      6.67 o 
  -8   6   7      212.26      219.53      5.44 o 
  -7   6   7       78.32       63.17      2.98 o 
  -6   6   7       69.50       64.72      2.92 o 
  -5   6   7      199.63      203.77      4.51 o 
  -4   6   7        0.31        0.86      1.42 o 
  -3   6   7      280.19      254.85      6.10 o 
  -2   6   7      521.44      523.46     16.10 o 
  -1   6   7       63.47       59.75      2.61 o 
   0   6   7      194.86      185.59      4.26 o 
   1   6   7       89.64       86.57      3.23 o 
   2   6   7       45.13       39.77      2.19 o 
   3   6   7      174.01      188.80      3.98 o 
   4   6   7      647.51      649.74      9.02 o 
   5   6   7       43.70       38.98      2.45 o 
   6   6   7        0.26        2.93      1.95 o 
   7   6   7        1.87        2.05      2.36 o 
   8   6   7        1.23        3.55      3.13 o 
   9   6   7      624.67      658.16     12.06 o 
  -9   7   7        5.14        7.01      2.95 o 
  -8   7   7      145.02      162.78      4.93 o 
  -7   7   7        0.52        5.71      2.31 o 
  -6   7   7        3.49        2.44      1.89 o 
  -5   7   7       64.32       65.91      3.21 o 
  -4   7   7      696.98      699.16      9.44 o 
  -3   7   7      258.79      241.56      4.90 o 
  -2   7   7       39.63       34.31      2.06 o 
  -1   7   7       18.53       23.83      1.84 o 
   0   7   7      139.20      145.14      3.77 o 
   1   7   7      295.62      285.75      5.39 o 
   2   7   7      219.12      214.63      4.65 o 
   3   7   7     2991.96     3014.88     34.94 o 
   4   7   7        0.09        2.16      1.67 o 
   5   7   7       84.97       74.98      3.22 o 
   6   7   7       30.92       34.61      2.51 o 
   7   7   7       19.09       18.74      2.76 o 
   8   7   7       48.39       52.57      3.56 o 
   9   7   7       93.24      102.14      5.03 o 
  -9   8   7        0.05       -1.62      3.37 o 
  -8   8   7       50.50       55.14      3.44 o 
  -7   8   7        0.63        0.06      2.15 o 
  -6   8   7       52.27       52.52      3.45 o 
  -5   8   7      147.54      142.86      4.08 o 
  -4   8   7      147.30      134.35      3.86 o 
  -3   8   7       46.54       43.45      2.29 o 
  -2   8   7      104.93       98.13      3.47 o 
  -1   8   7      690.07      640.49      9.63 o 
   0   8   7     1287.52     1313.05     17.57 o 
   1   8   7        7.57        6.64      1.62 o 
   2   8   7     1910.05     1935.81     24.89 o 
   3   8   7       20.34       17.83      1.81 o 
   4   8   7      203.44      194.24      4.40 o 
   5   8   7       79.84       75.28      3.39 o 
   6   8   7       26.25       31.63      2.48 o 
   7   8   7       90.42       88.13      4.12 o 
   8   8   7       72.74       77.78      4.19 o 
  -9   9   7      201.53      199.30      9.36 o 
  -8   9   7        0.54       -0.65      2.86 o 
  -7   9   7       33.00       32.95      3.33 o 
  -6   9   7       85.76       81.50      4.74 o 
  -5   9   7        3.40        4.07      2.02 o 
  -4   9   7        5.28        8.86      1.93 o 
  -3   9   7        1.30        3.20      1.85 o 
  -2   9   7      388.13      321.20      6.12 o 
  -1   9   7      417.22      380.56      6.74 o 
   0   9   7      123.37      123.02      3.62 o 
   1   9   7      722.01      710.59     10.60 o 
   2   9   7      288.38      260.56      6.95 o 
   3   9   7      142.52      137.10      3.73 o 
   4   9   7       37.23       36.49      2.36 o 
   5   9   7       89.84       91.96      3.86 o 
   6   9   7       25.00       23.04      2.44 o 
   7   9   7      166.64      180.76      5.81 o 
   8   9   7       10.18        7.50      3.68 o 
  -8  10   7       53.55       53.93      3.79 o 
  -7  10   7      198.73      195.96      6.02 o 
  -6  10   7        1.31        0.48      2.43 o 
  -5  10   7       26.78       25.03      2.48 o 
  -4  10   7        3.49        4.74      2.61 o 
  -3  10   7      152.23      163.98      4.53 o 
  -2  10   7      657.40      608.17      9.57 o 
  -1  10   7        1.81        1.39      1.88 o 
   0  10   7       39.19       42.22      2.49 o 
   1  10   7        1.35        0.35      1.81 o 
   2  10   7        0.62        0.29      1.80 o 
   3  10   7        1.73       -1.87      1.87 o 
   4  10   7      151.65      143.76      4.66 o 
   5  10   7       72.91       73.21      3.80 o 
   6  10   7        2.27        0.54      2.36 o 
   7  10   7      163.96      182.49      6.92 o 
   8  10   7        8.00        6.88      6.36 o 
  -8  11   7       93.86      103.69      6.23 o 
  -7  11   7        0.19        2.27      2.60 o 
  -6  11   7      159.45      142.56      5.32 o 
  -5  11   7       22.41       20.03      3.16 o 
  -4  11   7       11.68        7.87      2.56 o 
  -3  11   7       28.50       23.56      2.41 o 
  -2  11   7      531.79      498.65      8.47 o 
  -1  11   7        1.02       -0.21      1.90 o 
   0  11   7       10.89        9.84      2.06 o 
   1  11   7      507.89      479.38      8.17 o 
   2  11   7        9.42        6.35      2.06 o 
   3  11   7       94.55       94.28      4.60 o 
   4  11   7        0.05        0.87      2.91 o 
   5  11   7       44.68       50.06      4.33 o 
   6  11   7        4.70        9.04      3.27 o 
   7  11   7       65.71       70.55      5.21 o 
  -7  12   7      208.10      218.85      6.81 o 
  -6  12   7      199.31      188.25      5.58 o 
  -5  12   7       32.17       37.82      3.50 o 
  -4  12   7       13.37       15.64      2.55 o 
  -3  12   7       22.30       18.14      2.45 o 
  -2  12   7       33.31       24.45      2.43 o 
  -1  12   7        6.29        7.28      2.26 o 
   0  12   7       34.41       40.87      2.86 o 
   1  12   7      238.35      222.50      5.76 o 
   2  12   7      202.46      186.09      5.42 o 
   3  12   7       83.27       77.85      5.24 o 
   4  12   7       22.35       29.19      2.87 o 
   5  12   7       86.12      107.64      5.54 o 
   6  12   7      181.27      205.56      9.34 o 
   7  12   7       71.09       83.87      5.55 o 
  -6  13   7      444.64      509.03     11.34 o 
  -5  13   7       66.80       80.89      6.62 o 
  -4  13   7       19.35       20.72      3.27 o 
  -3  13   7        0.69        3.27      2.77 o 
  -2  13   7       72.41       61.96      4.30 o 
  -1  13   7       15.60       16.79      2.56 o 
   0  13   7       66.16       62.78      4.40 o 
   1  13   7      112.11      106.63      4.58 o 
   2  13   7        8.48       16.15      2.74 o 
   3  13   7       78.86       80.96      4.04 o 
   4  13   7        0.05       -2.78      2.78 o 
   5  13   7       18.24       19.82      3.68 o 
   6  13   7      975.27     1040.60     18.84 o 
  -6  14   7      247.15      271.83      9.53 o 
  -5  14   7        0.50        2.87      3.36 o 
  -4  14   7       41.22       39.45      3.79 o 
  -3  14   7        6.38        5.88      3.16 o 
  -2  14   7       63.10       62.10      3.70 o 
  -1  14   7      166.03      150.57      5.48 o 
   0  14   7        1.04       -2.69      2.69 o 
   1  14   7       23.72       26.49      3.09 o 
   2  14   7        0.06        1.17      3.17 o 
   3  14   7        0.43        3.28      3.56 o 
   4  14   7        0.36       -3.07      3.07 o 
   5  14   7       41.53       54.64      4.53 o 
  -4  15   7       11.02        8.13      5.95 o 
  -3  15   7      104.89      104.33      8.71 o 
  -2  15   7      336.61      351.65      9.22 o 
  -1  15   7        6.19        3.32      3.38 o 
   0  15   7       41.55       33.87      4.21 o 
   1  15   7        1.33       -1.63      2.94 o 
   2  15   7        5.73       10.01      3.05 o 
   3  15   7       76.42       74.75      5.48 o 
   4  15   7        0.03       -0.04      4.63 o 
  -3  16   7       93.42      112.84      6.90 o 
  -2  16   7       57.52       54.75      6.77 o 
  -1  16   7       50.98       62.19      4.53 o 
   0  16   7       11.86       11.96      4.29 o 
   1  16   7       29.76       27.33      5.22 o 
   2  16   7      471.14      536.70     12.07 o 
   3  16   7        8.27        9.37      7.65 o 
 -10   0   8      324.89      330.13     11.51 o 
  -9   0   8      574.50      607.60     15.83 o 
  -8   0   8       93.31       96.84      6.18 o 
  -7   0   8      235.78      231.82      8.02 o 
  -6   0   8      772.76      782.90     22.04 o 
  -5   0   8      687.19      704.28     13.46 o 
  -4   0   8     1626.08     1646.21     27.95 o 
  -3   0   8      114.80      107.50      4.02 o 
  -2   0   8       21.94       26.81      2.39 o 
  -1   0   8      983.34      895.40     18.32 o 
   0   0   8     2027.53     2061.53     38.33 o 
   1   0   8        1.94        3.47      1.88 o 
   2   0   8       40.45       30.26      2.53 o 
   3   0   8      398.44      405.00      8.66 o 
   4   0   8        1.08        6.37      2.19 o 
   5   0   8      267.40      255.10     11.80 o 
   6   0   8        0.32        4.36      3.90 o 
   7   0   8       29.15       25.50      3.56 o 
   8   0   8       23.20       20.02      5.12 o 
   9   0   8        7.89       -2.74      5.21 o 
 -10   1   8        3.86        2.37      3.08 o 
  -9   1   8        9.89       10.37      4.89 o 
  -8   1   8       17.64       18.82      2.63 o 
  -7   1   8       56.22       57.53      3.10 o 
  -6   1   8       81.83       88.22      3.45 o 
  -5   1   8      962.13      949.72     12.14 o 
  -4   1   8     1402.10     1369.34     18.96 o 
  -3   1   8        2.62        2.58      1.31 o 
  -2   1   8      376.16      356.52      5.43 o 
  -1   1   8     2801.91     2771.71     63.51 o 
   0   1   8       96.04       88.24      2.80 o 
   1   1   8       45.37       49.62      2.18 o 
   2   1   8        1.44        3.02      1.29 o 
   3   1   8       97.29       98.92      2.91 o 
   4   1   8        0.53        0.12      1.50 o 
   5   1   8       18.03       19.36      2.65 o 
   6   1   8      232.81      205.89      4.82 o 
   7   1   8        4.47        6.04      2.22 o 
   8   1   8       82.38       90.89      7.88 o 
   9   1   8       29.36       29.14      3.40 o 
 -10   2   8       40.85       42.97      3.68 o 
  -9   2   8        2.77        2.76      2.72 o 
  -8   2   8       27.88       33.19      2.73 o 
  -7   2   8        6.60        5.44      2.33 o 
  -6   2   8        1.19        0.44      1.74 o 
  -5   2   8     2815.06     2717.82     49.03 o 
  -4   2   8       81.40       84.44      2.86 o 
  -3   2   8       94.34       95.21      2.79 o 
  -2   2   8      262.61      269.58      4.82 o 
  -1   2   8       14.03       10.61      1.24 o 
   0   2   8      596.33      546.26      8.27 o 
   1   2   8      396.98      406.17      6.01 o 
   2   2   8       16.06       18.05      1.57 o 
   3   2   8      344.19      334.99      5.45 o 
   4   2   8      136.52      138.60      3.47 o 
   5   2   8       18.91       15.59      1.82 o 
   6   2   8       24.08       21.95      2.22 o 
   7   2   8      171.73      179.59      5.29 o 
   8   2   8      155.44      146.33      6.44 o 
   9   2   8       15.06       11.28      3.29 o 
  -9   3   8       24.00       30.96      3.06 o 
  -8   3   8       38.46       43.89      3.85 o 
  -7   3   8        4.83        6.15      2.07 o 
  -6   3   8      809.24      785.10     11.61 o 
  -5   3   8      635.53      653.24      9.79 o 
  -4   3   8       55.81       47.77      2.13 o 
  -3   3   8      512.28      471.65      8.91 o 
  -2   3   8      201.84      175.41      4.01 o 
  -1   3   8       86.98       85.36      3.10 o 
   0   3   8        0.53       -0.30      1.40 o 
   1   3   8      632.95      631.58      9.27 o 
   2   3   8       36.83       38.55      1.86 o 
   3   3   8       25.79       24.42      1.73 o 
   4   3   8      975.03      986.52     12.61 o 
   5   3   8       13.28       18.68      1.99 o 
   6   3   8       88.77       84.13      3.86 o 
   7   3   8      116.07      113.74      4.74 o 
   8   3   8      103.40      121.49      5.17 o 
   9   3   8      224.59      204.44      6.75 o 
  -9   4   8       99.99       96.02      4.94 o 
  -8   4   8      100.52      110.40      4.79 o 
  -7   4   8      280.04      272.86      5.92 o 
  -6   4   8      767.67      754.38     11.32 o 
  -5   4   8       19.67       20.65      1.99 o 
  -4   4   8      169.88      163.79      3.61 o 
  -3   4   8        0.36        0.38      1.62 o 
  -2   4   8       67.64       73.53      2.84 o 
  -1   4   8      324.76      294.20      5.08 o 
   0   4   8      402.07      384.38      6.49 o 
   1   4   8       58.58       50.11      2.38 o 
   2   4   8       75.80       74.76      2.65 o 
   3   4   8     1173.19     1161.65     14.50 o 
   4   4   8       67.91       67.85      2.76 o 
   5   4   8        6.30        6.39      1.78 o 
   6   4   8        0.95        1.88      2.01 o 
   7   4   8      104.83      112.01      4.59 o 
   8   4   8       27.25       34.94      3.27 o 
   9   4   8        7.68        5.61      3.37 o 
  -9   5   8        1.06        9.09      3.43 o 
  -8   5   8      614.50      639.37     12.61 o 
  -7   5   8       76.95       68.51      4.01 o 
  -6   5   8      115.50      109.49      4.62 o 
  -5   5   8     1555.88     1471.84     28.65 o 
  -4   5   8       30.40       28.96      1.80 o 
  -3   5   8      481.47      443.65      7.14 o 
  -2   5   8      209.69      194.48      4.58 o 
  -1   5   8      200.98      181.95      4.25 o 
   0   5   8      343.68      343.57      6.09 o 
   1   5   8        0.47        1.03      1.45 o 
   2   5   8        7.67        9.13      1.69 o 
   3   5   8        2.26        2.72      1.63 o 
   4   5   8     1010.21     1023.09     13.16 o 
   5   5   8      132.56      128.32      4.18 o 
   6   5   8       69.53       65.62      3.34 o 
   7   5   8        0.15        2.22      3.62 o 
   8   5   8        7.22        4.33      2.94 o 
   9   5   8      277.80      299.12      7.86 o 
  -9   6   8        4.87       11.02      3.38 o 
  -8   6   8       79.29       93.00      5.06 o 
  -7   6   8      166.00      155.19      4.94 o 
  -6   6   8       12.08       14.63      2.18 o 
  -5   6   8       80.72       70.90      3.62 o 
  -4   6   8        1.66        2.32      1.66 o 
  -3   6   8       13.54       10.68      1.65 o 
  -2   6   8      224.37      205.14      4.57 o 
  -1   6   8       35.63       35.33      2.33 o 
   0   6   8       25.04       26.33      2.01 o 
   1   6   8       11.87       16.03      1.79 o 
   2   6   8     1581.09     1562.09     20.46 o 
   3   6   8      512.35      496.79      8.86 o 
   4   6   8        0.07        0.63      1.71 o 
   5   6   8      386.56      371.53      6.94 o 
   6   6   8       62.37       64.18      4.26 o 
   7   6   8       26.94       30.91      3.37 o 
   8   6   8       13.20       15.44      3.15 o 
  -9   7   8       17.91       22.09      3.83 o 
  -8   7   8      173.40      187.94      6.64 o 
  -7   7   8       25.36       24.30      2.75 o 
  -6   7   8      490.12      498.50     10.46 o 
  -5   7   8       59.09       55.88      3.24 o 
  -4   7   8       99.46       93.21      3.83 o 
  -3   7   8      258.68      260.76      5.52 o 
  -2   7   8       11.27       10.58      1.81 o 
  -1   7   8       45.21       40.56      2.45 o 
   0   7   8       72.21       73.94      3.08 o 
   1   7   8       25.07       31.89      2.09 o 
   2   7   8     2856.50     2851.87     35.74 o 
   3   7   8       22.16       18.94      1.99 o 
   4   7   8      283.84      281.70      5.69 o 
   5   7   8       14.96        9.11      2.19 o 
   6   7   8        7.01        7.38      3.07 o 
   7   7   8        0.00        4.44      2.77 o 
   8   7   8       33.22       34.93      3.56 o 
  -8   8   8        1.96        4.93      4.02 o 
  -7   8   8        2.24        2.49      3.07 o 
  -6   8   8        0.20       -1.53      2.82 o 
  -5   8   8       12.24       13.06      2.44 o 
  -4   8   8      167.78      163.82      4.75 o 
  -3   8   8      109.14       90.58      3.58 o 
  -2   8   8      357.78      320.29      6.12 o 
  -1   8   8       80.19       81.55      3.37 o 
   0   8   8      231.84      201.38      4.70 o 
   1   8   8       31.57       28.94      2.25 o 
   2   8   8       32.28       33.68      2.39 o 
   3   8   8        1.18        1.44      1.85 o 
   4   8   8       56.32       53.68      2.81 o 
   5   8   8       37.03       37.56      2.96 o 
   6   8   8        5.13        3.97      5.99 o 
   7   8   8       62.79       58.60      4.28 o 
   8   8   8      133.36      140.39     11.67 o 
  -8   9   8        0.02        5.81      3.16 o 
  -7   9   8       78.32       76.56      4.01 o 
  -6   9   8      335.90      333.95      6.94 o 
  -5   9   8        3.53        0.65      2.44 o 
  -4   9   8       76.29       75.10      3.83 o 
  -3   9   8      816.36      803.73     11.89 o 
  -2   9   8      119.27      125.98      4.21 o 
  -1   9   8      118.07      142.91      4.24 o 
   0   9   8        8.73        7.36      1.91 o 
   1   9   8      427.96      418.56      7.44 o 
   2   9   8      438.82      434.32      7.68 o 
   3   9   8       19.59       17.69      2.30 o 
   4   9   8      186.49      192.06      5.45 o 
   5   9   8       16.16       14.75      2.66 o 
   6   9   8       50.07       62.35      3.71 o 
   7   9   8      106.27       96.70      6.32 o 
  -7  10   8       11.18        7.69      3.06 o 
  -6  10   8       20.75       22.57      2.99 o 
  -5  10   8      147.68      159.88      7.54 o 
  -4  10   8       36.34       32.98      2.75 o 
  -3  10   8      398.47      384.84      7.15 o 
  -2  10   8       50.30       56.92      3.93 o 
  -1  10   8      197.61      172.62      4.73 o 
   0  10   8       34.35       33.41      2.44 o 
   1  10   8        1.13       -1.50      1.99 o 
   2  10   8        4.17        2.57      2.14 o 
   3  10   8       17.84       19.31      2.38 o 
   4  10   8      105.01      108.12      5.05 o 
   5  10   8      176.90      179.72      5.80 o 
   6  10   8        0.04       -2.94      2.94 o 
   7  10   8       21.77       20.71      6.77 o 
  -7  11   8      140.37      155.35      5.81 o 
  -6  11   8      556.63      603.74     11.26 o 
  -5  11   8        5.76        2.92      2.60 o 
  -4  11   8       21.23       24.19      2.68 o 
  -3  11   8       85.34       80.88      5.30 o 
  -2  11   8       42.97       35.44      2.52 o 
  -1  11   8      504.11      465.27      8.24 o 
   0  11   8       72.01       60.15      3.14 o 
   1  11   8      105.34      100.32      4.14 o 
   2  11   8       45.03       42.43      2.85 o 
   3  11   8       95.84       99.49      4.58 o 
   4  11   8        2.17       -2.91      2.91 o 
   5  11   8      120.73      126.18      7.10 o 
   6  11   8      188.90      197.41      7.41 o 
  -6  12   8      293.90      319.13      8.00 o 
  -5  12   8        3.54        2.50      2.80 o 
  -4  12   8       18.76       17.44      2.75 o 
  -3  12   8        5.52        9.11      2.46 o 
  -2  12   8       35.27       25.55      2.87 o 
  -1  12   8       29.07       25.09      2.83 o 
   0  12   8       46.66       62.84      4.00 o 
   1  12   8       39.66       45.18      3.11 o 
   2  12   8      380.23      376.96      8.09 o 
   3  12   8      139.39      133.02      5.33 o 
   4  12   8       14.21       12.04      3.43 o 
   5  12   8      308.69      321.81      8.69 o 
   6  12   8       98.39      107.76      5.66 o 
  -5  13   8       10.07        7.01      3.54 o 
  -4  13   8        0.62       -0.98      4.25 o 
  -3  13   8       26.70       24.92      3.36 o 
  -2  13   8        1.39        4.75      2.75 o 
  -1  13   8       44.18       36.74      3.26 o 
   0  13   8       31.72       27.56      2.93 o 
   1  13   8      296.92      312.23      7.43 o 
   2  13   8      164.41      144.31      5.64 o 
   3  13   8        2.74       -2.03      3.20 o 
   4  13   8        0.09       -2.17      3.47 o 
   5  13   8        7.70        0.15      4.71 o 
  -4  14   8       68.37       76.40      4.69 o 
  -3  14   8       16.39       15.05      3.52 o 
  -2  14   8      100.39      108.39      5.58 o 
  -1  14   8        2.98       -0.09      2.95 o 
   0  14   8       35.41       35.24      3.26 o 
   1  14   8        1.00        1.54      2.98 o 
   2  14   8        0.06        2.44      3.10 o 
   3  14   8       10.72        1.44      3.25 o 
   4  14   8       58.74       59.56      6.35 o 
  -3  15   8        0.48       -3.24      4.16 o 
  -2  15   8       15.24       18.35      4.22 o 
  -1  15   8       58.58       55.32      4.52 o 
   0  15   8        7.49        3.78      3.14 o 
   1  15   8       62.43       65.02      4.21 o 
   2  15   8       97.56      108.57      5.26 o 
  -9   1   9        2.01        1.89      3.02 o 
  -8   1   9       42.95       44.75      3.27 o 
  -7   1   9        0.00        1.33      2.25 o 
  -6   1   9       45.51       49.34      2.93 o 
  -5   1   9        0.09        0.34      1.90 o 
  -4   1   9      666.99      677.38      9.37 o 
  -3   1   9      420.47      403.69      6.28 o 
  -2   1   9        2.40        1.67      1.47 o 
  -1   1   9      301.14      281.21      4.78 o 
   0   1   9       46.30       37.81      1.88 o 
   1   1   9      130.91      119.72      3.29 o 
   2   1   9       30.02       27.51      1.90 o 
   3   1   9      185.31      192.51      4.25 o 
   4   1   9       45.62       43.77      2.27 o 
   5   1   9       29.54       28.68      3.60 o 
   6   1   9       38.71       39.18      2.92 o 
   7   1   9      401.63      405.06      8.39 o 
   8   1   9       13.14       25.29      5.61 o 
  -9   2   9       14.32       10.89      3.19 o 
  -8   2   9      146.67      153.30      5.38 o 
  -7   2   9       42.13       42.28      3.99 o 
  -6   2   9      221.47      233.73      5.89 o 
  -5   2   9      281.12      270.88      5.49 o 
  -4   2   9     2460.34     2489.53     29.13 o 
  -3   2   9       73.81       61.81      2.51 o 
  -2   2   9       56.57       52.32      2.28 o 
  -1   2   9      301.26      303.09      6.68 o 
   0   2   9        1.17        1.07      1.35 o 
   1   2   9      428.45      421.68      6.38 o 
   2   2   9       20.87       20.17      1.80 o 
   3   2   9      321.14      300.73      5.37 o 
   4   2   9      398.91      378.55      6.17 o 
   5   2   9       48.71       44.13      2.83 o 
   6   2   9      233.94      241.02      6.10 o 
   7   2   9        0.53       -1.59      2.60 o 
   8   2   9        1.57       -2.86      2.86 o 
  -9   3   9      100.25       99.14      6.35 o 
  -8   3   9       81.09       80.47      8.05 o 
  -7   3   9      136.56      135.61      5.43 o 
  -6   3   9       32.20       31.74      2.75 o 
  -5   3   9      171.33      163.68      4.73 o 
  -4   3   9      227.30      223.73      4.85 o 
  -3   3   9        8.55        8.32      1.72 o 
  -2   3   9      511.13      475.66      7.68 o 
  -1   3   9      570.62      551.43      8.55 o 
   0   3   9     1754.62     1693.40     21.91 o 
   1   3   9      825.30      799.17     11.49 o 
   2   3   9     1072.48     1057.98     13.44 o 
   3   3   9        4.34        6.60      1.57 o 
   4   3   9        2.68        2.48      1.68 o 
   5   3   9      518.40      523.87      9.47 o 
   6   3   9       49.61       53.57      3.19 o 
   7   3   9        2.69        1.66      2.68 o 
   8   3   9      117.86      139.43      5.74 o 
  -9   4   9       64.16       54.85      4.27 o 
  -8   4   9      287.16      311.85      8.40 o 
  -7   4   9        0.62        6.13      2.62 o 
  -6   4   9       45.45       49.68      3.04 o 
  -5   4   9       38.49       35.85      2.55 o 
  -4   4   9       34.78       32.17      2.17 o 
  -3   4   9      322.47      316.07      5.85 o 
  -2   4   9       43.56       38.38      2.23 o 
  -1   4   9      128.59      139.40      3.84 o 
   0   4   9        0.03       -0.55      1.50 o 
   1   4   9      136.90      128.45      3.67 o 
   2   4   9      286.10      293.15      5.94 o 
   3   4   9     1375.94     1352.96     18.13 o 
   4   4   9       74.65       72.02      3.45 o 
   5   4   9        1.18       -2.31      2.31 o 
   6   4   9      214.01      201.12      9.95 o 
   7   4   9      235.52      272.30      6.95 o 
   8   4   9        6.64       11.92      3.27 o 
  -8   5   9        0.94        5.99      4.03 o 
  -7   5   9       85.78       93.02      6.97 o 
  -6   5   9      158.96      163.81      5.17 o 
  -5   5   9      198.99      192.19      5.35 o 
  -4   5   9      306.70      298.14      6.48 o 
  -3   5   9        9.27        4.95      1.75 o 
  -2   5   9      133.79      120.70      3.67 o 
  -1   5   9       49.37       48.44      2.25 o 
   0   5   9       48.39       41.79      2.74 o 
   1   5   9       44.23       37.26      2.13 o 
   2   5   9     1791.18     1832.21     23.78 o 
   3   5   9      284.72      281.08      5.72 o 
   4   5   9       92.95       93.27      4.75 o 
   5   5   9       58.77       57.09      3.24 o 
   6   5   9        1.17        0.18      3.03 o 
   7   5   9        0.00        0.20      3.23 o 
   8   5   9       82.20      104.83      7.15 o 
  -8   6   9      527.55      546.00     11.71 o 
  -7   6   9       68.06       70.09      4.17 o 
  -6   6   9       32.35       31.61      2.76 o 
  -5   6   9       56.79       51.90      3.33 o 
  -4   6   9       34.80       32.79      2.48 o 
  -3   6   9      357.85      325.22      6.27 o 
  -2   6   9      172.30      152.28      4.22 o 
  -1   6   9      802.08      730.11     11.79 o 
   0   6   9      416.08      409.97      7.05 o 
   1   6   9      324.23      316.25      5.97 o 
   2   6   9      234.23      231.93      5.08 o 
   3   6   9        1.04        1.94      1.87 o 
   4   6   9      241.34      232.22      5.86 o 
   5   6   9      121.35      112.11      6.44 o 
   6   6   9      288.18      293.79      7.95 o 
   7   6   9      277.90      304.84      8.37 o 
   8   6   9        0.26        6.46      3.82 o 
  -8   7   9      225.12      243.73     11.96 o 
  -7   7   9       39.80       38.64      3.24 o 
  -6   7   9       32.13       36.57      2.91 o 
  -5   7   9        0.58       -1.17      2.26 o 
  -4   7   9       39.00       46.95      2.92 o 
  -3   7   9      378.63      349.64      6.64 o 
  -2   7   9        6.47        5.70      1.97 o 
  -1   7   9       12.19        6.96      1.84 o 
   0   7   9      515.73      484.51      8.04 o 
   1   7   9       38.02       44.06      2.76 o 
   2   7   9      152.50      149.25      4.28 o 
   3   7   9       58.74       68.44      3.43 o 
   4   7   9       78.97       84.51      3.97 o 
   5   7   9        0.32        2.32      2.46 o 
   6   7   9        4.02        6.81      4.18 o 
   7   7   9       57.57       63.97      4.63 o 
  -7   8   9        1.65       -3.88      3.88 o 
  -6   8   9        7.38        5.61      4.13 o 
  -5   8   9       32.57       34.01      2.87 o 
  -4   8   9        9.67        9.25      3.37 o 
  -3   8   9      149.69      133.07      4.33 o 
  -2   8   9       68.44       70.22      3.32 o 
  -1   8   9      673.70      626.67      9.87 o 
   0   8   9      171.17      168.23      5.78 o 
   1   8   9       19.16       19.76      2.05 o 
   2   8   9       36.01       28.58      2.29 o 
   3   8   9        0.21       -1.38      2.04 o 
   4   8   9      107.23      105.85      4.61 o 
   5   8   9        0.07        0.16      2.68 o 
   6   8   9       51.38       51.80      4.09 o 
   7   8   9       18.57       20.60      4.55 o 
  -7   9   9        0.49       -1.32      3.40 o 
  -6   9   9        0.82        5.36      2.76 o 
  -5   9   9        3.29       -1.49      2.63 o 
  -4   9   9        0.62       -1.70      2.38 o 
  -3   9   9       43.85       44.18      3.08 o 
  -2   9   9       33.91       40.97      2.68 o 
  -1   9   9       67.68       56.26      2.88 o 
   0   9   9      132.37      140.02      4.43 o 
   1   9   9       67.46       68.78      3.26 o 
   2   9   9        0.00        0.49      2.06 o 
   3   9   9        7.28       15.98      2.33 o 
   4   9   9       79.40       80.69      4.21 o 
   5   9   9       27.89       33.04      3.14 o 
   6   9   9       15.70       17.14      3.73 o 
  -7  10   9        0.42        3.96      7.35 o 
  -6  10   9      339.66      382.69      8.68 o 
  -5  10   9        2.46        6.99      2.90 o 
  -4  10   9      342.98      373.26      8.13 o 
  -3  10   9        0.79       -2.38      2.38 o 
  -2  10   9       91.00       75.71      3.48 o 
  -1  10   9       19.09        8.25      2.20 o 
   0  10   9       13.70       18.38      2.36 o 
   1  10   9      269.60      269.36      6.05 o 
   2  10   9        0.77        0.53      2.31 o 
   3  10   9       30.73       33.99      3.10 o 
   4  10   9       48.89       53.21      3.57 o 
   5  10   9       26.37       31.31      3.66 o 
   6  10   9      667.67      719.92     16.31 o 
  -6  11   9        5.66        7.70      3.45 o 
  -5  11   9       52.37       50.53      3.58 o 
  -4  11   9        6.62       10.72      2.83 o 
  -3  11   9       21.83       26.61      2.99 o 
  -2  11   9        0.03       -1.33      2.24 o 
  -1  11   9        8.08        7.40      2.37 o 
   0  11   9      284.79      275.18      6.26 o 
   1  11   9       58.48       59.57      3.18 o 
   2  11   9       55.29       50.30      3.36 o 
   3  11   9       15.80       15.24      3.06 o 
   4  11   9       13.44       11.47      3.53 o 
   5  11   9        6.18       -0.40      3.53 o 
  -5  12   9       53.96       60.00      3.93 o 
  -4  12   9        0.82        0.86      3.24 o 
  -3  12   9        7.87       22.85      3.42 o 
  -2  12   9      160.75      181.48      6.70 o 
  -1  12   9        3.07        3.74      2.79 o 
   0  12   9        6.05        2.06      3.83 o 
   1  12   9      222.91      215.04      6.74 o 
   2  12   9      138.73      117.22      6.10 o 
   3  12   9       11.95       12.85      3.13 o 
   4  12   9        1.30       -1.14      3.73 o 
  -4  13   9        0.00       -0.57      4.92 o 
  -3  13   9      103.36      111.81      6.04 o 
  -2  13   9       86.40       81.63      4.98 o 
  -1  13   9       73.52       80.09      5.94 o 
   0  13   9       46.93       44.08      3.66 o 
   1  13   9        1.34       -3.41      3.41 o 
   2  13   9      402.36      414.43      9.10 o 
   3  13   9        1.28       -2.93      3.17 o 
  -3  14   9        0.39       -3.11      3.83 o 
  -2  14   9       78.93       81.92      5.08 o 
  -1  14   9       25.91       23.50      3.72 o 
   0  14   9       47.02       41.39      4.65 o 
   1  14   9      917.46      979.05     16.36 o 
   2  14   9        6.36        2.08      3.47 o 
  -8   0  10      129.77      135.92     10.18 o 
  -7   0  10       15.57       14.59      7.35 o 
  -6   0  10      776.60      790.24     57.36 o 
  -5   0  10      395.65      388.62     33.73 o 
  -4   0  10      507.96      505.63     11.74 o 
  -3   0  10      503.49      492.88     10.61 o 
  -2   0  10      382.87      389.22      8.78 o 
  -1   0  10      206.53      193.81      6.61 o 
   0   0  10       87.99       89.94      4.40 o 
   1   0  10       33.21       39.96      2.97 o 
   2   0  10       36.74       29.45      3.04 o 
   3   0  10      309.10      307.92      9.46 o 
   4   0  10      913.80      879.27     36.76 o 
   5   0  10        0.00        5.39      3.93 o 
   6   0  10      136.81      138.74      7.46 o 
   7   0  10      690.91      687.97     17.43 o 
  -8   1  10        0.78       -0.65      3.31 o 
  -7   1  10        6.65        6.32      4.81 o 
  -6   1  10      277.59      283.23      7.39 o 
  -5   1  10      270.79      283.76      6.52 o 
  -4   1  10      815.89      797.38     11.83 o 
  -3   1  10      113.08      108.89      3.81 o 
  -2   1  10      106.43       98.09      3.56 o 
  -1   1  10      173.37      163.37      4.18 o 
   0   1  10        0.05       -0.72      1.57 o 
   1   1  10        0.65       -0.60      1.52 o 
   2   1  10      823.78      808.74     10.91 o 
   3   1  10     1670.54     1707.56     21.81 o 
   4   1  10       70.66       72.30      3.67 o 
   5   1  10       24.46       31.18      2.72 o 
   6   1  10       71.78       75.86      4.46 o 
   7   1  10      284.34      286.95      8.21 o 
  -8   2  10      345.10      376.75      9.67 o 
  -7   2  10        3.28        1.47      3.02 o 
  -6   2  10      182.95      199.62      6.36 o 
  -5   2  10       30.36       22.93      2.55 o 
  -4   2  10       24.96       17.87      2.17 o 
  -3   2  10      470.42      444.68      7.56 o 
  -2   2  10      112.68      100.02      3.95 o 
  -1   2  10       12.50       10.96      1.81 o 
   0   2  10        1.18        0.63      1.62 o 
   1   2  10       48.81       52.13      2.92 o 
   2   2  10       89.41       92.23      3.47 o 
   3   2  10       37.77       40.96      2.58 o 
   4   2  10      224.23      227.20     10.78 o 
   5   2  10       33.74       31.26      6.40 o 
   6   2  10       15.63       11.94      2.74 o 
   7   2  10       20.53        9.96      3.92 o 
  -8   3  10        1.54       -1.40      3.53 o 
  -7   3  10       18.72       19.46      3.19 o 
  -6   3  10      146.35      148.79      5.85 o 
  -5   3  10       71.92       78.09      5.05 o 
  -4   3  10      471.26      463.52      9.27 o 
  -3   3  10       68.09       73.52      3.27 o 
  -2   3  10      100.92       96.27      3.55 o 
  -1   3  10      136.67      132.10      3.91 o 
   0   3  10      157.97      170.00      4.64 o 
   1   3  10        0.34        2.89      1.75 o 
   2   3  10      442.25      436.98      7.39 o 
   3   3  10      170.65      176.17      4.74 o 
   4   3  10       45.53       47.04      3.71 o 
   5   3  10      383.50      385.91      8.89 o 
   6   3  10       21.01       17.12      3.25 o 
   7   3  10       23.87       25.51      3.82 o 
  -8   4  10       20.60       17.01      3.62 o 
  -7   4  10        5.28        5.05      3.23 o 
  -6   4  10       16.33       18.44      5.23 o 
  -5   4  10      151.37      151.04      4.96 o 
  -4   4  10      244.93      241.76      6.47 o 
  -3   4  10        0.75       -1.82      1.82 o 
  -2   4  10      308.16      295.48      6.13 o 
  -1   4  10      149.09      134.48      3.88 o 
   0   4  10        2.84        2.26      1.69 o 
   1   4  10       89.93       86.86      3.41 o 
   2   4  10     1066.46     1062.89     14.87 o 
   3   4  10      321.51      314.36      6.23 o 
   4   4  10       92.47       96.89      4.20 o 
   5   4  10      250.10      251.69      7.09 o 
   6   4  10      156.04      159.99     11.52 o 
   7   4  10      124.97      133.80      6.33 o 
  -7   5  10        0.26        6.13      3.19 o 
  -6   5  10        6.77        5.97      2.70 o 
  -5   5  10      163.36      164.33      5.09 o 
  -4   5  10       20.47       15.72      2.68 o 
  -3   5  10      199.82      181.59      4.70 o 
  -2   5  10      311.57      308.20      6.18 o 
  -1   5  10       13.16        8.07      1.99 o 
   0   5  10     1162.51     1139.48     15.78 o 
   1   5  10       17.91       13.36      2.03 o 
   2   5  10       89.40       86.04      4.52 o 
   3   5  10      549.31      543.36      8.98 o 
   4   5  10      590.92      604.46     14.64 o 
   5   5  10        8.90       11.40      2.94 o 
   6   5  10        8.96        8.32      3.31 o 
   7   5  10       20.65       21.34      3.88 o 
  -7   6  10        4.26        3.93      3.90 o 
  -6   6  10       65.74       58.92      3.55 o 
  -5   6  10       11.27       11.26      2.72 o 
  -4   6  10       14.31       17.62      2.53 o 
  -3   6  10      268.50      261.96      5.83 o 
  -2   6  10       73.84       88.21      3.68 o 
  -1   6  10      535.72      498.14      8.28 o 
   0   6  10       59.26       57.84      2.99 o 
   1   6  10      111.70      112.71      3.88 o 
   2   6  10       68.80       63.56      3.84 o 
   3   6  10       61.38       61.32      3.04 o 
   4   6  10      133.74      130.99      4.52 o 
   5   6  10       61.46       70.64      4.35 o 
   6   6  10        5.70       -1.04      3.22 o 
   7   6  10        2.00        1.29      5.92 o 
  -7   7  10        9.81        8.41      3.96 o 
  -6   7  10       20.95       17.88      3.13 o 
  -5   7  10       24.19       17.08      3.12 o 
  -4   7  10      127.12      135.30      5.02 o 
  -3   7  10       74.41       79.94      3.97 o 
  -2   7  10      114.71      128.77      4.03 o 
  -1   7  10       44.28       44.75      2.64 o 
   0   7  10       17.55       18.46      2.22 o 
   1   7  10       31.39       33.90      2.56 o 
   2   7  10       15.64       15.74      2.31 o 
   3   7  10        2.71        5.61      2.23 o 
   4   7  10       38.56       42.41      3.25 o 
   5   7  10       75.18       89.02      8.39 o 
   6   7  10       83.72       85.01      5.08 o 
  -6   8  10      234.75      252.59      7.10 o 
  -5   8  10       92.18      114.36      5.63 o 
  -4   8  10        6.65        6.10      2.63 o 
  -3   8  10      105.40      101.28      4.32 o 
  -2   8  10        3.38        3.42      2.19 o 
  -1   8  10       52.70       44.38      2.81 o 
   0   8  10        0.87        2.07      2.14 o 
   1   8  10       16.08       16.34      2.31 o 
   2   8  10       39.63       34.07      2.69 o 
   3   8  10       62.40       60.74      3.52 o 
   4   8  10      412.40      417.49      8.83 o 
   5   8  10       51.31       51.53      6.62 o 
   6   8  10      112.20      146.19      7.05 o 
  -6   9  10      181.02      195.24     12.40 o 
  -5   9  10        5.39        0.39      2.91 o 
  -4   9  10       35.55       37.88      2.98 o 
  -3   9  10       35.41       46.47      3.21 o 
  -2   9  10       56.54       48.59      3.11 o 
  -1   9  10        1.00        1.19      2.43 o 
   0   9  10       74.85       82.46      3.99 o 
   1   9  10       12.14       10.02      2.46 o 
   2   9  10        7.66       12.19      2.49 o 
   3   9  10       54.01       55.37      3.61 o 
   4   9  10       62.95       77.67      4.28 o 
   5   9  10      100.37      108.03      8.01 o 
  -5  10  10       95.98      110.48      5.23 o 
  -4  10  10       45.74       56.43      3.76 o 
  -3  10  10      244.31      242.80      6.88 o 
  -2  10  10       55.48       61.69      3.75 o 
  -1  10  10       19.12       20.93      2.74 o 
   0  10  10       10.77        4.12      2.58 o 
   1  10  10        0.25       -2.46      2.59 o 
   2  10  10      152.57      151.02      7.18 o 
   3  10  10        0.08        3.16      3.21 o 
   4  10  10      100.39      108.29      5.22 o 
   5  10  10       26.22       32.73      4.70 o 
  -5  11  10        0.48       -8.48      8.48 o 
  -4  11  10        0.45       -1.09      2.99 o 
  -3  11  10       16.59       10.42      3.15 o 
  -2  11  10        1.42        5.18      2.97 o 
  -1  11  10       36.72       38.97      3.30 o 
   0  11  10       89.45      100.68      5.22 o 
   1  11  10      105.75       95.04      5.21 o 
   2  11  10      198.85      209.38      6.64 o 
   3  11  10       39.82       45.49      4.33 o 
   4  11  10        3.20        1.48      3.83 o 
  -3  12  10        9.32        4.78      3.47 o 
  -2  12  10       21.18       21.47      3.77 o 
  -1  12  10        0.74       -2.42      3.18 o 
   0  12  10        2.88       -0.23      3.16 o 
   1  12  10       68.55       76.48      5.63 o 
   2  12  10      398.18      452.07      9.62 o 
   3  12  10       76.52       73.01      7.62 o 
  -2  13  10       74.82       73.43      4.98 o 
  -1  13  10       11.19        4.52      3.83 o 
   0  13  10       51.52       46.76      4.06 o 
   1  13  10      276.61      307.83      8.61 o 
  -7   1  11        9.43        7.87      3.82 o 
  -6   1  11      411.87      418.37     11.83 o 
  -5   1  11        5.23        3.63      5.38 o 
  -4   1  11      499.89      470.70     10.08 o 
  -3   1  11       69.75       66.69      3.40 o 
  -2   1  11        0.00       -1.63      2.05 o 
  -1   1  11      151.50      148.23      4.68 o 
   0   1  11       40.74       31.89      2.55 o 
   1   1  11       48.01       45.01      2.80 o 
   2   1  11      210.07      214.25      5.56 o 
   3   1  11       85.55       89.99      6.02 o 
   4   1  11      541.94      569.14     13.12 o 
   5   1  11       74.46       79.83      7.16 o 
   6   1  11       12.69        8.38      5.43 o 
  -7   2  11      120.13      126.38      7.24 o 
  -6   2  11       14.84       26.65      3.94 o 
  -5   2  11        1.56       -2.01      2.73 o 
  -4   2  11      398.56      408.88      9.14 o 
  -3   2  11      298.22      314.65      6.83 o 
  -2   2  11       98.99       96.58      4.88 o 
  -1   2  11       35.37       35.82      2.54 o 
   0   2  11        2.35        3.11      2.22 o 
   1   2  11      110.24      113.07      4.14 o 
   2   2  11      236.43      241.80      5.40 o 
   3   2  11        2.96        5.13      2.15 o 
   4   2  11      212.61      219.49      6.72 o 
   5   2  11        2.37        3.72      3.20 o 
   6   2  11        5.04        2.83      3.56 o 
  -7   3  11        0.62        4.70      3.47 o 
  -6   3  11      409.56      438.84     11.43 o 
  -5   3  11        0.29       -0.95      4.05 o 
  -4   3  11       15.62       14.86      2.61 o 
  -3   3  11       71.38       70.83      3.99 o 
  -2   3  11       73.92       70.61      3.29 o 
  -1   3  11       10.34       11.21      2.13 o 
   0   3  11       97.51       99.84      3.80 o 
   1   3  11        0.15       -0.62      1.96 o 
   2   3  11        0.05        1.38      1.97 o 
   3   3  11      943.89      948.67     15.02 o 
   4   3  11      121.14      117.23      6.25 o 
   5   3  11      200.78      193.86      6.74 o 
   6   3  11       73.39       88.34      5.11 o 
  -7   4  11       25.91       27.50      4.00 o 
  -6   4  11       58.35       53.70      4.00 o 
  -5   4  11      153.55      161.82      5.50 o 
  -4   4  11      221.88      236.67      6.17 o 
  -3   4  11        3.42        6.06      2.19 o 
  -2   4  11      127.67      134.27      4.25 o 
  -1   4  11       27.10       18.61      2.20 o 
   0   4  11      429.39      419.08      7.46 o 
   1   4  11        7.39        8.61      2.12 o 
   2   4  11      183.67      188.02      4.97 o 
   3   4  11      159.39      170.43      5.55 o 
   4   4  11       76.12       77.25      4.44 o 
   5   4  11       11.07        7.04      3.42 o 
   6   4  11        4.30       12.33      3.66 o 
  -6   5  11       36.61       49.48      4.06 o 
  -5   5  11       34.37       40.09      4.34 o 
  -4   5  11      181.38      186.81      5.85 o 
  -3   5  11       34.34       36.61      3.01 o 
  -2   5  11        0.28        0.68      2.10 o 
  -1   5  11       33.00       24.56      2.45 o 
   0   5  11       51.12       49.04      2.78 o 
   1   5  11        0.50        3.84      2.08 o 
   2   5  11        0.01        0.91      2.20 o 
   3   5  11        5.42        1.79      2.74 o 
   4   5  11       37.87       38.51      3.91 o 
   5   5  11        1.64        4.01      3.41 o 
   6   5  11       16.79       21.63      3.87 o 
  -6   6  11       95.18      120.32      7.07 o 
  -5   6  11      285.17      289.33      9.18 o 
  -4   6  11       26.06       24.51      3.02 o 
  -3   6  11       22.30       13.96      2.68 o 
  -2   6  11       63.73       62.26      4.29 o 
  -1   6  11       32.78       34.17      2.63 o 
   0   6  11      252.46      247.64      5.77 o 
   1   6  11       55.72       60.40      5.24 o 
   2   6  11       59.07       65.39      3.27 o 
   3   6  11       11.46       18.49      2.75 o 
   4   6  11      127.46      122.15      9.33 o 
   5   6  11       17.74       18.71      3.67 o 
  -6   7  11      200.57      236.22     13.96 o 
  -5   7  11       14.53       12.79      3.09 o 
  -4   7  11       29.49       39.31      3.22 o 
  -3   7  11       14.72       19.55      3.76 o 
  -2   7  11       50.59       44.72      3.00 o 
  -1   7  11        3.08        3.36      2.37 o 
   0   7  11        3.36        4.03      2.49 o 
   1   7  11       43.16       37.02      2.67 o 
   2   7  11       52.32       52.37      2.99 o 
   3   7  11        1.72        1.58      2.80 o 
   4   7  11       81.83       79.70      4.74 o 
   5   7  11       54.40       64.99      4.68 o 
  -5   8  11       11.38       17.17      4.25 o 
  -4   8  11       41.78       43.59      3.62 o 
  -3   8  11       32.65       39.07      3.38 o 
  -2   8  11       83.11       84.40      4.18 o 
  -1   8  11       13.40       12.30      2.48 o 
   0   8  11       20.37       23.23      2.76 o 
   1   8  11       61.40       64.33      3.43 o 
   2   8  11      176.43      166.60      5.37 o 
   3   8  11        5.02        6.49      3.13 o 
   4   8  11        1.09        0.17      3.28 o 
  -4   9  11        4.53        0.42      3.18 o 
  -3   9  11        1.05        2.43      4.04 o 
  -2   9  11       11.26       10.38      3.04 o 
  -1   9  11       66.45       71.88      4.15 o 
   0   9  11      171.50      174.42      5.63 o 
   1   9  11       15.36       18.18      2.87 o 
   2   9  11       56.52       65.16      3.67 o 
   3   9  11        0.74       -3.42      3.42 o 
   4   9  11       10.54       -0.51      3.93 o 
  -3  10  11        3.23        1.02      3.26 o 
  -2  10  11       27.08       25.47      3.49 o 
  -1  10  11       12.91        7.54      3.84 o 
   0  10  11       45.71       46.93      5.44 o 
   1  10  11       77.87       70.40      4.28 o 
   2  10  11      255.03      307.13      7.35 o 
   3  10  11        9.72        9.74      4.03 o 
  -2  11  11       46.45       48.91      4.37 o 
  -1  11  11       92.68       83.47      4.99 o 
   0  11  11       97.59      118.49      7.75 o 
   1  11  11      291.87      320.65     11.96 o 
  -6   0  12      155.01      155.55     11.34 o 
  -5   0  12       52.96       63.54      7.19 o 
  -4   0  12      579.22      622.85     24.86 o 
  -3   0  12       23.25       32.53      4.31 o 
  -2   0  12       57.35       40.94      4.36 o 
  -1   0  12        4.24        0.64      3.51 o 
   0   0  12      165.24      194.59     10.04 o 
   1   0  12       35.74       33.91      4.66 o 
   2   0  12      110.17      102.28      6.54 o 
   3   0  12       35.91       49.26      6.36 o 
   4   0  12       99.27       99.43      8.58 o 
   5   0  12      372.75      400.57     16.49 o 
  -6   1  12        4.78       11.97      4.43 o 
  -5   1  12      123.27      128.99      8.65 o 
  -4   1  12       51.61       47.57      4.42 o 
  -3   1  12       99.54      104.02      4.72 o 
  -2   1  12        0.00       -2.36      2.36 o 
  -1   1  12        0.04       -1.82      2.95 o 
   0   1  12      155.94      162.10      5.24 o 
   1   1  12      156.36      164.97      5.36 o 
   2   1  12      286.99      291.76      6.97 o 
   3   1  12        0.69        3.98      3.49 o 
   4   1  12     1237.56     1234.43     44.04 o 
   5   1  12       20.89       27.09      4.36 o 
  -6   2  12      116.31      120.19      9.73 o 
  -5   2  12       35.20       41.21      5.87 o 
  -4   2  12      175.82      169.29      6.44 o 
  -3   2  12      229.44      223.80      6.91 o 
  -2   2  12       19.22       20.30      2.79 o 
  -1   2  12        9.16       11.41      2.59 o 
   0   2  12      298.94      270.93      7.03 o 
   1   2  12       84.18       89.92      4.32 o 
   2   2  12       56.22       65.37      3.79 o 
   3   2  12        7.39       10.72      4.01 o 
   4   2  12      157.31      151.75     13.91 o 
   5   2  12       42.68       45.57      4.79 o 
  -5   3  12        4.59        6.74      3.77 o 
  -4   3  12       96.18       91.40      5.08 o 
  -3   3  12      211.23      209.83      6.86 o 
  -2   3  12       41.61       48.83      3.25 o 
  -1   3  12      134.08      114.93      5.31 o 
   0   3  12       26.33       31.77      2.98 o 
   1   3  12        0.05        2.91      2.75 o 
   2   3  12        0.62       -1.54      2.62 o 
   3   3  12        3.19        2.30      3.28 o 
   4   3  12      168.50      173.14      9.05 o 
   5   3  12        0.42        1.98      5.59 o 
  -5   4  12        0.81        2.26      3.96 o 
  -4   4  12      305.89      291.26     11.33 o 
  -3   4  12       41.05       52.10      3.96 o 
  -2   4  12       14.70       15.24      2.78 o 
  -1   4  12       29.44       35.19      3.05 o 
   0   4  12       22.95       22.08      2.62 o 
   1   4  12       61.49       63.23      3.66 o 
   2   4  12      116.92      119.56      5.17 o 
   3   4  12       69.75       77.98      4.55 o 
   4   4  12        7.47        6.98      3.63 o 
  -5   5  12      128.97      137.65     13.81 o 
  -4   5  12        1.11        1.27      2.95 o 
  -3   5  12      141.71      142.46      5.72 o 
  -2   5  12        5.44        4.04      2.51 o 
  -1   5  12       73.19       63.19      3.49 o 
   0   5  12      332.47      336.05      7.09 o 
   1   5  12       25.08       29.33      2.78 o 
   2   5  12       23.13       12.47      3.33 o 
   3   5  12       12.01       14.19      3.11 o 
   4   5  12       18.58       17.48      3.85 o 
  -4   6  12       39.05       41.46      3.59 o 
  -3   6  12        8.79       12.41      3.16 o 
  -2   6  12        0.01        2.48      2.96 o 
  -1   6  12        1.72        1.14      2.60 o 
   0   6  12        9.90       13.54      2.73 o 
   1   6  12        1.00        7.28      2.78 o 
   2   6  12       84.85       82.48      5.01 o 
   3   6  12        0.51        3.70      4.71 o 
  -4   7  12        6.71        8.15      3.36 o 
  -3   7  12      154.67      178.92      9.13 o 
  -2   7  12       14.29        9.09      3.12 o 
  -1   7  12      110.69      138.28      5.15 o 
   0   7  12       26.35       22.62      3.20 o 
   1   7  12       45.05       58.86      3.56 o 
   2   7  12       12.65       12.60      3.50 o 
   3   7  12       26.00       25.11      3.54 o 
  -3   8  12        3.97        5.10      4.42 o 
  -2   8  12        4.67        9.10      4.14 o 
  -1   8  12        0.48       -3.60      3.60 o 
   0   8  12      239.32      229.06      6.43 o 
   1   8  12       33.81       43.01      3.47 o 
   2   8  12       32.08       32.84      3.71 o 
  -1   9  12      115.65      134.44      6.02 o 
   0   9  12        6.03        6.41      3.23 o 
  -4   1  13      472.05      542.81     19.17 o 
  -3   1  13       40.87       45.23      4.17 o 
  -2   1  13        3.60       -0.26      3.01 o 
  -1   1  13        2.79        0.50      2.91 o 
   0   1  13       17.07       18.68      3.45 o 
   1   1  13        1.44        3.72      2.92 o 
   2   1  13      163.57      174.77      9.65 o 
   3   1  13        0.09        2.18      4.12 o 
  -3   2  13       60.16       61.14      4.35 o 
  -2   2  13       46.02       50.45      3.94 o 
  -1   2  13       41.58       41.48      3.48 o 
   0   2  13        6.67        7.80      3.98 o 
   1   2  13        0.08        5.33      3.06 o 
   2   2  13      235.57      253.49      9.69 o 
  -3   3  13       27.71       33.61      3.92 o 
  -2   3  13      133.46      129.01      6.26 o 
  -1   3  13       14.10       11.94      3.12 o 
   0   3  13       80.43       81.37      4.31 o 
   1   3  13       18.66       18.23      3.15 o 
   2   3  13      269.87      283.51      8.26 o 
  -3   4  13       37.86       48.88      4.22 o 
  -2   4  13       77.11       81.97      4.93 o 
  -1   4  13        5.43        1.02      4.36 o 
   0   4  13       60.28       66.05      4.04 o 
   1   4  13        1.98        4.47      3.71 o 
   2   4  13       35.03       38.20      4.26 o 
  -2   5  13       19.85       20.39      4.01 o 
  -1   5  13       14.20       23.22      3.54 o 
   0   5  13       45.23       56.05      3.89 o 
   1   5  13       64.98       62.09      4.06 o 
                                                 
